# Supplementary material for: Systems genetics identifies a role for Cacna2d1 regulation in elevated intraocular pressure and glaucoma susceptibility
Source: Nat Commun. 2017 Nov 24;8:1755. doi: 10.1038/s41467-017-00837-5 (PMC5701146; doi:10.1038/s41467-017-00837-5)
Supplement: Supplementary file 1 — Supplementary Data 1 [file 41467_2017_837_MOESM1_ESM.xlsx]

## Sheet: Sheet1
Supplementary Dataset 1: Gene set enrichment analysis (GSEA) input
Gene Symbol	Gene name	Score
Cacna2d1	calcium channel, voltage-dependent, alpha 2/delta subunit 1	1
Pten	phosphatase and tensin homolog (mutated in multiple advanced cancers 1)	0.811383
Rora	RAR-related orphan receptor A	0.783026
Nfia	nuclear factor I/A	0.777962
Plxna2	plexin A2	0.768937
Rwdd4a	RWD domain containing 4A	0.757005
Znf608	zinc finger protein 608	0.733402
Huwe1	HECT, UBA and WWE domain containing 1	0.730152
Prkg1	protein kinase, cGMP-dependent, type I	0.725457
Rab39b	RAB39B, member RAS oncogene family	0.717634
St3gal2	ST3 beta-galactoside alpha-2,3-sialyltransferase 2	0.703457
Lpgat1	lysophosphatidylglycerol acyltransferase 1	0.702992
Kcna1	potassium voltage-gated channel, shaker-related subfamily, member 1 (episodic ataxia with myokymia)	0.70104
Ppp2ca	protein phosphatase 2 (formerly 2A), catalytic subunit, alpha isoform	0.694978
Maoa	monoamine oxidase A	0.693608
Socs6	suppressor of cytokine signaling 6	0.692254
Abcc5	ATP-binding cassette, sub-family C (CFTR/MRP), member 5	0.684519
Hspa4	heat shock 70kDa protein 4	0.681237
Dctn4	dynactin 4 (p62)	0.680759
Lats2	LATS, large tumor suppressor, homolog 2 (Drosophila)	0.677612
Lin7a	lin-7 homolog A (C. elegans)	0.673076
Itga9	integrin, alpha 9	0.670762
Isoc1	isochorismatase domain containing 1	0.670138
Cyfip2	cytoplasmic FMR1 interacting protein 2	0.669839
Asip	agouti signaling protein, nonagouti homolog (mouse)	0.668212
Trpm7	transient receptor potential cation channel, subfamily M, member 7	0.667605
Srr	serine racemase	0.66546
Rab11a	RAB11A, member RAS oncogene family	0.66423
Ufd1l	ubiquitin fusion degradation 1 like (yeast)	0.663583
Gna13	guanine nucleotide binding protein (G protein), alpha 13	0.662497
Rgs7bp	regulator of G-protein signalling 7 binding protein	0.655763
Sf3b1	splicing factor 3b, subunit 1, 155kDa	0.655282
Dmd	dystrophin (muscular dystrophy, Duchenne and Becker types)	0.655241
Meis1	Meis1, myeloid ecotropic viral integration site 1 homolog (mouse)	0.655097
Ppm1h	protein phosphatase 1H (PP2C domain containing)	0.651053
Eif2s1	eukaryotic translation initiation factor 2, subunit 1 alpha, 35kDa	0.650886
Gnb1	guanine nucleotide binding protein (G protein), beta polypeptide 1	0.650705
Akap6	A kinase (PRKA) anchor protein 6	0.650605
Arih1	ariadne homolog, ubiquitin-conjugating enzyme E2 binding protein, 1 (Drosophila)	0.649978
Drd1	dopamine receptor D1	0.649363
Rock2	Rho-associated, coiled-coil containing protein kinase 2	0.647461
Slc35b4	solute carrier family 35, member B4	0.644511
Slc1a2	solute carrier family 1 (glial high affinity glutamate transporter), member 2	0.644059
Serpind1	serpin peptidase inhibitor, clade D (heparin cofactor), member 1	0.643545
Csnk2a1	casein kinase 2, alpha 1 polypeptide	0.642097
Tox	thymocyte Selection Associated High Mobility Group Box	0.637709
Dnm3	dynamin 3	0.637168
Mamdc1	MAM domain containing 1	0.63684
Shoc2	soc-2 suppressor of clear homolog (C. elegans)	0.635873
Ppm1l	protein phosphatase 1 (formerly 2C)-like	0.635866
Hivep2	human immunodeficiency virus type I enhancer binding protein 2	0.633788
Ptprn2	protein tyrosine phosphatase, receptor type, N polypeptide 2	0.63109
Retsat	retinol saturase (all-trans-retinol 13,14-reductase)	0.630152
Cdc37l1	CDC37 cell division cycle 37 homolog (S. cerevisiae)-like 1	0.629867
Dusp3	dual specificity phosphatase 3 (vaccinia virus phosphatase VH1-related)	0.628138
Spred1	sprouty-related, EVH1 domain containing 1	0.627861
Sept6	septin 6	0.627745
Wipi1	WD repeat domain, phosphoinositide interacting 1	0.626604
Mapk8	mitogen-activated protein kinase 8	0.626008
Agbl3	ATP/GTP binding protein-like 3	0.624786
Ednrb	endothelin receptor type B	0.623534
Bst1	bone marrow stromal cell antigen 1	0.622892
Rab6b	RAB6B, member RAS oncogene family	0.621212
Papola	poly(A) polymerase alpha	0.619543
Hdac2	histone deacetylase 2	0.618861
Ikzf2	IKAROS family zinc finger 2 (Helios)	0.616684
Cp	ceruloplasmin (ferroxidase)	0.616479
Atp2b2	ATPase, Ca++ transporting, plasma membrane 2	0.615734
Flrt2	fibronectin leucine rich transmembrane protein 2	0.615596
Prosc	proline synthetase co-transcribed homolog (bacterial)	0.614757
Fgf13	fibroblast growth factor 13	0.61464
Tas1r1	taste receptor, type 1, member 1	0.614387
Arhgef9	Cdc42 guanine nucleotide exchange factor (GEF) 9	0.614288
Dhdh	dihydrodiol dehydrogenase (dimeric)	0.613684
Mbd5	methyl-CpG binding domain protein 5	0.611349
Hecw1	HECT, C2 and WW domain containing E3 ubiquitin protein ligase 1	0.610213
Atf1	activating transcription factor 1	0.609516
Nr2c2	nuclear receptor subfamily 2, group C, member 2	0.608599
Npnt	nephronectin	0.607729
Gabra2	gamma-aminobutyric acid (GABA) A receptor, alpha 2	0.603534
Rab22a	RAB22A, member RAS oncogene family	0.603464
Ppap2b	phosphatidic acid phosphatase type 2B	0.600001
Igfbp5	insulin-like growth factor binding protein 5	0.599131
Fbxo41	F-box protein 41	0.598553
Ank3	ankyrin 3, node of Ranvier (ankyrin G)	0.598106
Clu	clusterin	0.597775
Zcchc14	zinc finger, CCHC domain containing 14	0.597625
Mak10	MAK10 homolog, amino-acid N-acetyltransferase subunit, (S. cerevisiae)	0.597001
Prickle1	prickle homolog 1 (Drosophila)	0.594743
Phf21a	PHD finger protein 21A	0.594579
Cotl1	coactosin-like 1 (Dictyostelium)	0.594368
Smurf2	SMAD specific E3 ubiquitin protein ligase 2	0.594023
Ube2v2	ubiquitin-conjugating enzyme E2 variant 2	0.593612
Lphn3	latrophilin 3	0.592551
Ntng1	netrin G1	0.592498
Atp4b	ATPase, H+/K+ exchanging, beta polypeptide	0.591453
Brd4	bromodomain containing 4	0.591244
Ccni	cyclin I	0.589529
Pclo	piccolo (presynaptic cytomatrix protein)	0.588438
Ahr	aryl hydrocarbon receptor	0.588425
Pcdh19	protocadherin 19	0.587184
Centg2	centaurin, gamma 2	0.586574
Rbbp4	retinoblastoma binding protein 4	0.585608
Centb2	centaurin, beta 2	0.585073
Fam73a	family with sequence similarity 73, member A	0.584973
Ap1gbp1	AP1 gamma subunit binding protein 1	0.583848
Mid1	midline 1 (Opitz/BBB syndrome)	0.582864
Pdcd4	programmed cell death 4 (neoplastic transformation inhibitor)	0.58224
Pde1c	phosphodiesterase 1C, calmodulin-dependent 70kDa	0.581136
Ttc14	tetratricopeptide repeat domain 14	0.579516
Agtpbp1	ATP/GTP binding protein 1	0.578839
Mospd3	motile sperm domain containing 3	0.578625
Ckap5	cytoskeleton associated protein 5	0.57855
Tnpo1	transportin 1	0.57845
Rapgef6	Rap guanine nucleotide exchange factor (GEF) 6	0.578313
Iqsec1	IQ motif and Sec7 domain 1	0.574934
Abhd2	abhydrolase domain containing 2	0.574186
Atp6v0a2	ATPase, H+ transporting, lysosomal V0 subunit a2	0.574077
Scn2b	sodium channel, voltage-gated, type II, beta	0.573987
Prm1	protamine 1	0.573886
Rbm24	RNA binding motif protein 24	0.572218
Cabp5	calcium binding protein 5	0.571253
Gprin1	G protein regulated inducer of neurite outgrowth 1	0.57108
Pcyt1b	phosphate cytidylyltransferase 1, choline, beta	0.570685
Cdc42	cell division cycle 42 (GTP binding protein, 25kDa)	0.570058
Lims2	LIM and senescent cell antigen-like domains 2	0.568779
Bcr	breakpoint cluster region	0.568267
Slc17a6	solute carrier family 17 (sodium-dependent inorganic phosphate cotransporter), member 6	0.567641
Garnl1	GTPase activating Rap/RanGAP domain-like 1	0.567265
Syt1	synaptotagmin I	0.566279
Atp6v1b2	ATPase, H+ transporting, lysosomal 56/58kDa, V1 subunit B2	0.566231
Dkk3	dickkopf homolog 3 (Xenopus laevis)	0.566198
Sdc2	syndecan 2 (heparan sulfate proteoglycan 1, cell surface-associated, fibroglycan)	0.564932
Taok3	TAO kinase 3	0.564757
Hip1	huntingtin interacting protein 1	0.564582
Cd207	CD207 molecule, langerin	0.564519
Scn2a2	sodium channel, voltage-gated, type II, alpha 2	0.564443
Lrrc49	leucine rich repeat containing 49	0.562655
Nin	ninein (GSK3B interacting protein)	0.560915
Slc6a1	solute carrier family 6 (neurotransmitter transporter, GABA), member 1	0.560846
Ebf3	early B-cell factor 3	0.560781
Zmat2	zinc finger, matrin type 2	0.560634
Ehd3	EH-domain containing 3	0.560462
Lhfpl3	lipoma HMGIC fusion partner-like 3	0.559329
Cpz	carboxypeptidase Z	0.558831
Rp9	retinitis pigmentosa 9 (autosomal dominant)	0.558818
Nf1	neurofibromin 1 (neurofibromatosis, von Recklinghausen disease, Watson disease)	0.5582
Evi2b	ecotropic viral integration site 2B	0.557684
Ttc3	tetratricopeptide repeat domain 3	0.556315
Cntn1	contactin 1	0.556257
Mulk	multiple substrate lipid kinase	0.556257
Gbas	glioblastoma amplified sequence	0.555908
Klf9	Kruppel-like factor 9	0.555768
Gnaq	guanine nucleotide binding protein (G protein), q polypeptide	0.555579
Pcdhb16	protocadherin beta 16	0.555484
Gria3	glutamate receptor, ionotrophic, AMPA 3	0.553383
Spon1	spondin 1, extracellular matrix protein	0.553109
Nrd1	nardilysin (N-arginine dibasic convertase)	0.553103
Prkca	protein kinase C, alpha	0.551135
Lrp8	low density lipoprotein receptor-related protein 8, apolipoprotein e receptor	0.550249
Gp5	glycoprotein V (platelet)	0.54965
Fgfrl1	fibroblast growth factor receptor-like 1	0.549339
Elf1	E74-like factor 1 (ets domain transcription factor)	0.549137
App	amyloid beta (A4) precursor protein (peptidase nexin-II, Alzheimer disease)	0.549013
Sema5a	sema domain, seven thrombospondin repeats (type 1 and type 1-like), transmembrane domain (TM) and short cytoplasmic domain, (semaphorin) 5A	0.548905
Pde10a	phosphodiesterase 10A	0.547789
Hspa12a	heat shock 70kDa protein 12A	0.547191
Gapdh	glyceraldehyde-3-phosphate dehydrogenase	0.544299
Acad10	acyl-Coenzyme A dehydrogenase family, member 10	0.544184
Ss18	synovial sarcoma translocation, chromosome 18	0.54396
Map3k7ip2	mitogen-activated protein kinase kinase kinase 7 interacting protein 2	0.543951
Dcbld2	discoidin, CUB and LCCL domain containing 2	0.5438
Cep170	centrosomal protein 170kDa	0.543407
Cep350	centrosomal protein 350kDa	0.542399
Gpm6b	glycoprotein M6B	0.542249
Wdr48	WD repeat domain 48	0.542082
Iqgap2	IQ motif containing GTPase activating protein 2	0.541511
Myef2	myelin expression factor 2	0.541053
Tubb2b	tubulin, beta 2B	0.540487
Ralgps1	Ral GEF with PH domain and SH3 binding motif 1	0.539269
Ndn	necdin homolog (mouse)	0.539227
Mapk8ip2	mitogen-activated protein kinase 8 interacting protein 2	0.539134
Cxadr	coxsackie virus and adenovirus receptor	0.539063
Wdr37	WD repeat domain 37	0.538021
Kiaa0100	KIAA0100	0.537538
Rgs7	regulator of G-protein signalling 7	0.537519
Tgfb2	transforming growth factor, beta 2	0.537225
Prkag2	protein kinase, AMP-activated, gamma 2 non-catalytic subunit	0.535522
Fkbp5	FK506 binding protein 5	0.535429
C2orf3	chromosome 2 open reading frame 3	0.534431
Cacnb4	calcium channel, voltage-dependent, beta 4 subunit	0.534123
Stox2	storkhead box 2	0.533402
Mrpl38	mitochondrial ribosomal protein L38	0.533338
Kcnma1	potassium large conductance calcium-activated channel, subfamily M, alpha member 1	0.533233
Myt1l	myelin transcription factor 1-like	0.532403
Wipi2	WD repeat domain, phosphoinositide interacting 2	0.532374
Ankrd40	ankyrin repeat domain 40	0.532107
Zzz3	zinc finger, ZZ-type containing 3	0.532095
Ifi44	interferon-induced protein 44	0.53157
Kif5c	kinesin family member 5C	0.531418
Gja8	gap junction protein, alpha 8, 50kDa (connexin 50)	0.531181
Dixdc1	DIX domain containing 1	0.531039
Hipk2	homeodomain interacting protein kinase 2	0.5308
Sema6d	sema domain, transmembrane domain (TM), and cytoplasmic domain, (semaphorin) 6D	0.529718
Timp3	TIMP metallopeptidase inhibitor 3 (Sorsby fundus dystrophy, pseudoinflammatory)	0.528466
Gria4	glutamate receptor, ionotrophic, AMPA 4	0.528319
Usp47	ubiquitin specific peptidase 47	0.52784
Ppp2r2c	protein phosphatase 2 (formerly 2A), regulatory subunit B (PR 52), gamma isoform	0.527776
Dgkb	diacylglycerol kinase, beta 90kDa	0.527715
Rorb	RAR-related orphan receptor B	0.527445
Slc25a29	solute carrier family 25, member 29	0.527215
Mll3	myeloid/lymphoid or mixed-lineage leukemia 3	0.52676
Ero1lb	ERO1-like beta (S. cerevisiae)	0.526706
Ankrd6	ankyrin repeat domain 6	0.526507
Dusp8	dual specificity phosphatase 8	0.526345
Ppm1k	protein phosphatase 1K (PP2C domain containing)	0.525652
Rbj	DnaJ Heat Shock Protein Family (Hsp40) Member C27	0.525343
Myo9a	myosin IXA	0.52532
Dach1	dachshund homolog 1 (Drosophila)	0.525293
Cugbp1	CUG triplet repeat, RNA binding protein 1	0.52511
Timp2	TIMP metallopeptidase inhibitor 2	0.524808
Atrn	attractin	0.523822
Wwtr1	WW domain containing transcription regulator 1	0.523324
Impad1	inositol monophosphatase domain containing 1	0.522866
Elavl3	ELAV (embryonic lethal, abnormal vision, Drosophila)-like 3 (Hu antigen C)	0.522554
Ndrg1	N-myc downstream regulated gene 1	0.522238
Sema6a	sema domain, transmembrane domain (TM), and cytoplasmic domain, (semaphorin) 6A	0.520588
Nav3	neuron navigator 3	0.520453
Slc12a5	solute carrier family 12, (potassium-chloride transporter) member 5	0.520259
Adrbk2	adrenergic, beta, receptor kinase 2	0.519223
Ptprz1	protein tyrosine phosphatase, receptor-type, Z polypeptide 1	0.518874
Bri3bp	BRI3 binding protein	0.518683
Pde8a	phosphodiesterase 8A	0.518166
Pgbd5	piggyBac transposable element derived 5	0.517571
Scn1a	sodium channel, voltage-gated, type I, alpha	0.517556
Cyp2d6	cytochrome P450, family 2, subfamily D, polypeptide 6	0.5173
Cul3	cullin 3	0.516713
Cxxc5	CXXC finger 5	0.516672
Rasa4	RAS p21 protein activator 4	0.516632
Elf2	E74-like factor 2 (ets domain transcription factor)	0.516085
Alk	anaplastic lymphoma kinase (Ki-1)	0.515525
Prepl	prolyl endopeptidase-like	0.515406
Ush2a	Usher syndrome 2A (autosomal recessive, mild)	0.515259
Samd5	sterile alpha motif domain containing 5	0.515108
Hlcs	holocarboxylase synthetase (biotin-(proprionyl-Coenzyme A-carboxylase (ATP-hydrolysing)) ligase)	0.514875
Hibadh	3-hydroxyisobutyrate dehydrogenase	0.514671
Tubb4	tubulin, beta 4	0.514596
Slc6a2	solute carrier family 6 (neurotransmitter transporter, noradrenalin), member 2	0.51377
Bach1	BTB and CNC homology 1, basic leucine zipper transcription factor 1	0.513672
Rapgef4	Rap guanine nucleotide exchange factor (GEF) 4	0.513212
Cacna2d2	calcium channel, voltage-dependent, alpha 2/delta subunit 2	0.512561
Aak1	AP2 associated kinase 1	0.512506
Adra2c	adrenergic, alpha-2C-, receptor	0.512415
Tns1	tensin 1	0.512358
Brsk1	BR serine/threonine kinase 1	0.51189
Nicn1	nicolin 1	0.511488
Hlf	hepatic leukemia factor	0.511114
Faim2	Fas apoptotic inhibitory molecule 2	0.510786
Fam49a	family with sequence similarity 49, member A	0.510208
Rhobtb2	Rho-related BTB domain containing 2	0.509243
Peli1	pellino homolog 1 (Drosophila)	0.509052
Eno1	enolase 1, (alpha)	0.50888
Dhrs8	dehydrogenase/reductase (SDR family) member 8	0.50879
Slc4a8	solute carrier family 4, sodium bicarbonate cotransporter, member 8	0.508766
Prox1	prospero-related homeobox 1	0.508379
B3galt5	UDP-Gal:betaGlcNAc beta 1,3-galactosyltransferase, polypeptide 5	0.508132
Add2	adducin 2 (beta)	0.508075
Gucy1b3	guanylate cyclase 1, soluble, beta 3	0.507997
Thrsp	thyroid hormone responsive (SPOT14 homolog, rat)	0.50793
Sfrs11	splicing factor, arginine/serine-rich 11	0.507766
Lphn1	latrophilin 1	0.507262
Chd4	chromodomain helicase DNA binding protein 4	0.507123
Tacr3	tachykinin receptor 3	0.506537
Birc6	baculoviral IAP repeat-containing 6 (apollon)	0.505698
Atrx	alpha thalassemia/mental retardation syndrome X-linked (RAD54 homolog, S. cerevisiae)	0.505685
Pcnx	pecanex homolog (Drosophila)	0.505554
Zbtb20	zinc finger and BTB domain containing 20	0.503881
Neto2	neuropilin (NRP) and tolloid (TLL)-like 2	0.503814
Pcdhac2	protocadherin alpha subfamily C, 2	0.503694
Bcl7a	B-cell CLL/lymphoma 7A	0.503275
Ifnar1	interferon (alpha, beta and omega) receptor 1	0.503257
Chn1	chimerin (chimaerin) 1	0.503135
Cpeb3	cytoplasmic polyadenylation element binding protein 3	0.50297
Ube2r2	ubiquitin-conjugating enzyme E2R 2	0.502879
Myo10	myosin X	0.502824
Pum1	pumilio homolog 1 (Drosophila)	0.502114
Usp40	ubiquitin specific peptidase 40	0.501896
Nedd8	neural precursor cell expressed, developmentally down-regulated 8	0.500994
Larp4	La ribonucleoprotein domain family, member 4	0.5001
Bmpr2	bone morphogenetic protein receptor, type II (serine/threonine kinase)	0.499752
Lims1	LIM and senescent cell antigen-like domains 1	0.499747
Eml5	echinoderm microtubule associated protein like 5	0.499682
Tspan7	tetraspanin 7	0.499596
Cpne7	copine VII	0.499572
Slc26a7	solute carrier family 26, member 7	0.499123
Cdh2	cadherin 2, type 1, N-cadherin (neuronal)	0.499083
Plekha5	pleckstrin homology domain containing, family A member 5	0.498883
Phip	pleckstrin homology domain interacting protein	0.498844
Qtrtd1	queuine tRNA-ribosyltransferase domain containing 1	0.498786
Dlgap1	discs, large (Drosophila) homolog-associated protein 1	0.498748
Als2cr2	amyotrophic lateral sclerosis 2 (juvenile) chromosome region, candidate 2	0.498354
Plxdc1	plexin domain containing 1	0.497865
Txndc13	thioredoxin domain containing 13	0.497283
Xpo4	exportin 4	0.49664
Eif4e	eukaryotic translation initiation factor 4E	0.496513
Lbh	limb Bud And Heart Development	0.496209
Rbbp7	retinoblastoma binding protein 7	0.496062
Rad23a	RAD23 homolog A (S. cerevisiae)	0.495963
Cacna1a	calcium channel, voltage-dependent, P/Q type, alpha 1A subunit	0.495654
Ipo8	importin 8	0.495199
Pcdh7	BH-protocadherin (brain-heart)	0.495028
Lsm8	LSM8 homolog, U6 small nuclear RNA associated (S. cerevisiae)	0.494882
Ncald	neurocalcin delta	0.49454
Elmo1	engulfment and cell motility 1	0.493788
Magi3	membrane associated guanylate kinase, WW and PDZ domain containing 3	0.493103
B3gat1	beta-1,3-glucuronyltransferase 1 (glucuronosyltransferase P)	0.493086
Ret	ret proto-oncogene (multiple endocrine neoplasia and medullary thyroid carcinoma 1, Hirschsprung disease)	0.492961
Ptpn12	protein tyrosine phosphatase, non-receptor type 12	0.492863
Prkaca	protein kinase, cAMP-dependent, catalytic, alpha	0.492587
Polr3f	polymerase (RNA) III (DNA directed) polypeptide F, 39 kDa	0.492061
Erf	Ets2 repressor factor	0.492001
Tex264	testis expressed sequence 264	0.49195
Dnm1l	dynamin 1-like	0.491729
Fbxw2	F-box and WD-40 domain protein 2	0.491222
Plod2	procollagen-lysine, 2-oxoglutarate 5-dioxygenase 2	0.491042
Fndc3b	fibronectin type III domain containing 3B	0.49067
Lincr	LINCR-0001	0.490606
Klf17	Kruppel-like factor 17	0.490265
Tmprss3	transmembrane protease, serine 3	0.489711
Sfrs12	splicing factor, arginine/serine-rich 12	0.489639
Arid1a	AT rich interactive domain 1A (SWI- like)	0.489598
Gabra1	gamma-aminobutyric acid (GABA) A receptor, alpha 1	0.489086
Smarca5	SWI/SNF related, matrix associated, actin dependent regulator of chromatin, subfamily a, member 5	0.488855
Ogdh	oxoglutarate (alpha-ketoglutarate) dehydrogenase (lipoamide)	0.488602
Wdr13	WD repeat domain 13	0.488585
Wars	tryptophanyl-tRNA synthetase	0.488541
Nedd4	neural precursor cell expressed, developmentally down-regulated 4	0.488209
Ube2h	ubiquitin-conjugating enzyme E2H (UBC8 homolog, yeast)	0.48789
Adcy3	adenylate cyclase 3	0.487791
Crkl	v-crk sarcoma virus CT10 oncogene homolog (avian)-like	0.487779
Lhx2	LIM homeobox 2	0.487417
Nisch	nischarin	0.48733
Igsf4b	immunoglobulin superfamily, member 4B	0.487171
Psmf1	proteasome (prosome, macropain) inhibitor subunit 1 (PI31)	0.486206
Uxs1	UDP-glucuronate decarboxylase 1	0.485747
Usp13	ubiquitin specific peptidase 13 (isopeptidase T-3)	0.485322
Aplp2	amyloid beta (A4) precursor-like protein 2	0.4853
Cfl1	cofilin 1 (non-muscle)	0.485263
Tcf4	transcription factor 4	0.485109
Ptpn21	protein tyrosine phosphatase, non-receptor type 21	0.484925
Plch2	phospholipase C, eta 2	0.48455
Lars2	leucyl-tRNA synthetase 2, mitochondrial	0.484479
Cntn2	contactin 2 (axonal)	0.48445
Tfrc	transferrin receptor (p90, CD71)	0.484108
Sv2a	synaptic vesicle glycoprotein 2A	0.483866
Nrxn3	neurexin 3	0.483603
Prkcb1	protein kinase C, beta 1	0.483549
Tom1	target of myb1 (chicken)	0.483503
Rutbc1	RUN and TBC1 domain containing 1	0.483426
Fry	furry homolog (Drosophila)	0.483293
Cdc37	CDC37 cell division cycle 37 homolog (S. cerevisiae)	0.483125
Ntrk2	neurotrophic tyrosine kinase, receptor, type 2	0.483
Cdc26	cell division cycle 26	0.482993
Ctsf	cathepsin F	0.482258
Nudt16	nudix (nucleoside diphosphate linked moiety X)-type motif 16	0.482002
Rps4x	ribosomal protein S4, X-linked	0.481996
Limk1	LIM domain kinase 1	0.48154
Ppm1a	protein phosphatase 1A (formerly 2C), magnesium-dependent, alpha isoform	0.481444
Cald1	caldesmon 1	0.481444
Syt7	synaptotagmin VII	0.481396
Dab1	disabled homolog 1 (Drosophila)	0.481316
Hdhd2	haloacid dehalogenase-like hydrolase domain containing 2	0.481218
G3bp	G3BP Stress Granule Assembly Factor 1	0.481192
Ube2d4	ubiquitin-conjugating enzyme E2D 4 (putative)	0.48113
Mx2	myxovirus (influenza virus) resistance 2 (mouse)	0.48095
Hgf	hepatocyte growth factor (hepapoietin A; scatter factor)	0.480906
Jag1	jagged 1 (Alagille syndrome)	0.480743
Tle1	transducin-like enhancer of split 1 (E(sp1) homolog, Drosophila)	0.480695
Nmnat1	nicotinamide nucleotide adenylyltransferase 1	0.480612
Plcg1	phospholipase C, gamma 1	0.480034
Vtcn1	V-set domain containing T cell activation inhibitor 1	0.479144
Mpp5	membrane protein, palmitoylated 5 (MAGUK p55 subfamily member 5)	0.478918
Pisd	phosphatidylserine decarboxylase	0.478635
Pvrl3	poliovirus receptor-related 3	0.478485
Prkar1b	protein kinase, cAMP-dependent, regulatory, type I, beta	0.478434
Ssbp3	single stranded DNA binding protein 3	0.478212
Stat3	signal transducer and activator of transcription 3 (acute-phase response factor)	0.478018
Sncb	synuclein, beta	0.477541
Elavl2	ELAV (embryonic lethal, abnormal vision, Drosophila)-like 2 (Hu antigen B)	0.477316
Sort1	sortilin 1	0.476895
Kcnmb2	potassium large conductance calcium-activated channel, subfamily M, beta member 2	0.476652
Wdfy3	WD repeat and FYVE domain containing 3	0.476539
Mcoln1	mucolipin 1	0.476467
Serinc1	serine incorporator 1	0.476239
Kcna4	potassium voltage-gated channel, shaker-related subfamily, member 4	0.475701
Glg1	golgi apparatus protein 1	0.475501
Endogl1	endonuclease G-like 1	0.475397
Ddx11	DEAD/H (Asp-Glu-Ala-Asp/His) box polypeptide 11 (CHL1-like helicase homolog, S. cerevisiae)	0.475347
Add3	adducin 3 (gamma)	0.475017
Mtss1	metastasis suppressor 1	0.474892
Gnao1	guanine nucleotide binding protein (G protein), alpha activating activity polypeptide O	0.474867
Whsc1l1	Wolf-Hirschhorn syndrome candidate 1-like 1	0.474175
Cacna1b	calcium channel, voltage-dependent, L type, alpha 1B subunit	0.473962
Lpp	LIM domain containing preferred translocation partner in lipoma	0.473959
Socs7	suppressor of cytokine signaling 7	0.473732
Vamp2	vesicle-associated membrane protein 2 (synaptobrevin 2)	0.472168
Ica1	islet cell autoantigen 1, 69kDa	0.472017
Khsrp	KH-type splicing regulatory protein (FUSE binding protein 2)	0.471697
Chrna4	cholinergic receptor, nicotinic, alpha 4	0.471564
Cnnm2	cyclin M2	0.471279
Casp9	caspase 9, apoptosis-related cysteine peptidase	0.47096
Pspc1	paraspeckle component 1	0.470912
Chrdl1	chordin-like 1	0.470807
Aph1b	anterior pharynx defective 1 homolog B (C. elegans)	0.47049
Gad1	glutamate decarboxylase 1 (brain, 67kDa)	0.470428
Kif3c	kinesin family member 3C	0.47023
Cds2	CDP-diacylglycerol synthase (phosphatidate cytidylyltransferase) 2	0.47011
Mybpc1	myosin binding protein C, slow type	0.469971
Rgs2	regulator of G-protein signalling 2, 24kDa	0.469797
E2f4	E2F transcription factor 4, p107/p130-binding	0.469506
Tmcc1	transmembrane and coiled-coil domain family 1	0.469491
Sf1	splicing factor 1	0.46944
Lmbr1	limb region 1 homolog (mouse)	0.469214
Ywhab	tyrosine 3-monooxygenase/tryptophan 5-monooxygenase activation protein, beta polypeptide	0.468835
Fign	fidgetin	0.468785
Ass1	argininosuccinate synthetase 1	0.468716
Hbp1	HMG-box transcription factor 1	0.468316
Fzd9	frizzled homolog 9 (Drosophila)	0.467832
Cyb5b	cytochrome b5 type B (outer mitochondrial membrane)	0.467808
Basp1	brain abundant, membrane attached signal protein 1	0.467805
Ccdc128	coiled-coil domain containing 128	0.467423
Zfp36l2	zinc finger protein 36, C3H type-like 2	0.466903
Il1rapl2	interleukin 1 receptor accessory protein-like 2	0.466682
Plcb4	phospholipase C, beta 4	0.466501
Actb	actin, beta	0.466358
Gbp1	guanylate binding protein 1, interferon-inducible, 67kDa	0.466195
Senp1	SUMO1/sentrin specific peptidase 1	0.466075
Mest	mesoderm specific transcript homolog (mouse)	0.465911
Fscn1	fascin homolog 1, actin-bundling protein (Strongylocentrotus purpuratus)	0.465844
Atic	5-aminoimidazole-4-carboxamide ribonucleotide formyltransferase/IMP cyclohydrolase	0.465786
Zhx3	zinc fingers and homeoboxes 3	0.465764
Ppp1r9a	protein phosphatase 1, regulatory (inhibitor) subunit 9A	0.465677
Nup205	nucleoporin 205kDa	0.465542
Ncoa2	nuclear receptor coactivator 2	0.465366
Dtna	dystrobrevin, alpha	0.465137
Znrf1	zinc and ring finger 1	0.465065
Btbd7	BTB (POZ) domain containing 7	0.464971
Slit2	slit homolog 2 (Drosophila)	0.464698
Pcyt1a	phosphate cytidylyltransferase 1, choline, alpha	0.464573
Depdc5	DEP domain containing 5	0.464549
Otub1	OTU domain, ubiquitin aldehyde binding 1	0.464506
Grk1	G protein-coupled receptor kinase 1	0.464431
Tnrc18	trinucleotide repeat containing 18	0.463808
Lrrtm2	leucine rich repeat transmembrane neuronal 2	0.46372
Gpr123	G protein-coupled receptor 123	0.463714
Trim28	tripartite motif-containing 28	0.463587
Tbl1x	transducin (beta)-like 1X-linked	0.463347
Suv39h1	suppressor of variegation 3-9 homolog 1 (Drosophila)	0.463229
Dusp18	dual specificity phosphatase 18	0.462806
Kcnd3	potassium voltage-gated channel, Shal-related subfamily, member 3	0.462164
Phf23	PHD finger protein 23	0.462163
Tmem106b	transmembrane protein 106B	0.462096
Klf12	Kruppel-like factor 12	0.462044
Amd1	adenosylmethionine decarboxylase 1	0.46204
Xrn1	5'-3' exoribonuclease 1	0.461962
Atxn7l3	ataxin 7-like 3	0.461692
Auts2	autism susceptibility candidate 2	0.461465
Trio	triple functional domain (PTPRF interacting)	0.461419
Hdac6	histone deacetylase 6	0.460945
Nktr	natural killer-tumor recognition sequence	0.460873
Sumo1	SMT3 suppressor of mif two 3 homolog 1 (S. cerevisiae)	0.460232
Scrn1	secernin 1	0.460185
Prkce	protein kinase C, epsilon	0.460169
Snph	syntaphilin	0.460022
Scmh1	sex comb on midleg homolog 1 (Drosophila)	0.459772
Hcfc1	host cell factor C1 (VP16-accessory protein)	0.459111
Dio2	deiodinase, iodothyronine, type II	0.458273
Cited2	Cbp/p300-interacting transactivator, with Glu/Asp-rich carboxy-terminal domain, 2	0.458209
Cfl2	cofilin 2 (muscle)	0.45813
Rnf14	ring finger protein 14	0.45797
Nsf	N-ethylmaleimide-sensitive factor	0.457733
Echdc1	enoyl Coenzyme A hydratase domain containing 1	0.457489
Punc	putative neuronal cell adhesion molecule	0.457456
Ptch1	patched homolog 1 (Drosophila)	0.457329
Bhlhb3	basic helix-loop-helix domain containing, class B, 3	0.457246
Pfkfb2	6-phosphofructo-2-kinase/fructose-2,6-biphosphatase 2	0.457176
Bmp2k	BMP2 inducible kinase	0.456993
Ccdc75	coiled-coil domain containing 75	0.456933
Ube3c	ubiquitin protein ligase E3C	0.456854
Tnrc6b	trinucleotide repeat containing 6B	0.456713
Kctd3	potassium channel tetramerisation domain containing 3	0.456641
Fgfr1op2	FGFR1 oncogene partner 2	0.456513
Kiaa0368	KIAA0368	0.45648
Pik3r1	phosphoinositide-3-kinase, regulatory subunit 1 (p85 alpha)	0.456374
Mapk14	mitogen-activated protein kinase 14	0.455964
Maf	v-maf musculoaponeurotic fibrosarcoma oncogene homolog (avian)	0.455837
Ywhaz	tyrosine 3-monooxygenase/tryptophan 5-monooxygenase activation protein, zeta polypeptide	0.455425
Pak3	p21 (CDKN1A)-activated kinase 3	0.455127
Srprb	signal recognition particle receptor, B subunit	0.455074
Ddx19b	DEAD (Asp-Glu-Ala-As) box polypeptide 19B	0.455033
Zc3h13	zinc finger CCCH-type containing 13	0.454832
B4galt6	UDP-Gal:betaGlcNAc beta 1,4- galactosyltransferase, polypeptide 6	0.454826
Adam22	ADAM metallopeptidase domain 22	0.454762
Dact3	dapper, antagonist of beta-catenin, homolog 3 (Xenopus laevis)	0.454521
Nle1	notchless homolog 1 (Drosophila)	0.454517
Tor1b	torsin family 1, member B (torsin B)	0.454156
Rnf141	ring finger protein 141	0.454126
Akt3	v-akt murine thymoma viral oncogene homolog 3 (protein kinase B, gamma)	0.453934
Nav1	neuron navigator 1	0.453932
Slc24a4	solute carrier family 24 (sodium/potassium/calcium exchanger), member 4	0.453781
Luc7l2	LUC7-like 2 (S. cerevisiae)	0.45366
Ubr2	ubiquitin protein ligase E3 component n-recognin 2	0.453087
Slc2a3	solute carrier family 2 (facilitated glucose transporter), member 3	0.452975
Dpy19l1	dpy-19-like 1 (C. elegans)	0.452873
Nr6a1	nuclear receptor subfamily 6, group A, member 1	0.45267
Mynn	myoneurin	0.452505
Ppp1r1b	protein phosphatase 1, regulatory (inhibitor) subunit 1B (dopamine and cAMP regulated phosphoprotein, DARPP-32)	0.452477
Cpsf6	cleavage and polyadenylation specific factor 6, 68kDa	0.45244
Nkx2-6	NK2 transcription factor related, locus 6 (Drosophila)	0.452408
Phf8	PHD finger protein 8	0.452176
Pappa	pregnancy-associated plasma protein A, pappalysin 1	0.451994
Kiaa0513	KIAA0513	0.451933
Col4a1	collagen, type IV, alpha 1	0.451786
Ubl3	ubiquitin-like 3	0.451783
Ophn1	oligophrenin 1	0.451368
Prrt2	proline-rich transmembrane protein 2	0.451272
Adarb2	adenosine deaminase, RNA-specific, B2 (RED2 homolog rat)	0.451217
Maz	MYC-associated zinc finger protein (purine-binding transcription factor)	0.451006
Gss	glutathione synthetase	0.45096
Fkbp1a	FK506 binding protein 1A, 12kDa	0.450576
Apbb2	amyloid beta (A4) precursor protein-binding, family B, member 2 (Fe65-like)	0.450506
Rtn3	reticulon 3	0.450257
Nrxn1	neurexin 1	0.450246
Nfic	nuclear factor I/C (CCAAT-binding transcription factor)	0.449766
Ranbp5	RAN binding protein 5	0.449685
Snapc3	small nuclear RNA activating complex, polypeptide 3, 50kDa	0.449464
Map4k4	mitogen-activated protein kinase kinase kinase kinase 4	0.449348
Rasd2	RASD family, member 2	0.44921
Rgs5	regulator of G-protein signalling 5	0.449138
Jazf1	JAZF zinc finger 1	0.448762
Snrpn	small nuclear ribonucleoprotein polypeptide N	0.448295
Slc25a12	solute carrier family 25 (mitochondrial carrier, Aralar), member 12	0.448003
Exoc4	exocyst complex component 4	0.447957
Fnbp1	formin binding protein 1	0.447778
Lhfpl4	lipoma HMGIC fusion partner-like 4	0.447676
Cxcl11	chemokine (C-X-C motif) ligand 11	0.44763
Cd53	CD53 molecule	0.447568
Gnai1	guanine nucleotide binding protein (G protein), alpha inhibiting activity polypeptide 1	0.446812
Dcn	decorin	0.446811
Lsm11	LSM11, U7 small nuclear RNA associated	0.446781
Pcdhb8	protocadherin beta 8	0.446778
Odz4	odz, odd Oz/ten-m homolog 4 (Drosophila)	0.446519
Tcf12	transcription factor 12 (HTF4, helix-loop-helix transcription factors 4)	0.446477
Atp9b	ATPase, Class II, type 9B	0.446125
Negr1	neuronal growth regulator 1	0.445845
Mapk8ip3	mitogen-activated protein kinase 8 interacting protein 3	0.445816
Fam107b	family with sequence similarity 107, member B	0.445438
Ppp2r5e	protein phosphatase 2, regulatory subunit B (B56), epsilon isoform	0.445045
Odz1	odz, odd Oz/ten-m homolog 1(Drosophila)	0.444928
Mllt10	myeloid/lymphoid or mixed-lineage leukemia (trithorax homolog, Drosophila); translocated to, 10	0.444236
Prpf8	PRP8 pre-mRNA processing factor 8 homolog (S. cerevisiae)	0.444183
Gabrb3	gamma-aminobutyric acid (GABA) A receptor, beta 3	0.444182
Dlgap3	discs, large (Drosophila) homolog-associated protein 3	0.444114
Trim44	tripartite motif-containing 44	0.443693
Slain1	SLAIN motif family, member 1	0.443676
Rab3gap2	RAB3 GTPase activating protein subunit 2 (non-catalytic)	0.443568
Rfx2	regulatory factor X, 2 (influences HLA class II expression)	0.443494
Nol6	nucleolar protein family 6 (RNA-associated)	0.443479
Dpf2	D4, zinc and double PHD fingers family 2	0.443307
Ap3s2	adaptor-related protein complex 3, sigma 2 subunit	0.442885
Man1a2	mannosidase, alpha, class 1A, member 2	0.442619
Sgce	sarcoglycan, epsilon	0.442612
Gpm6a	glycoprotein M6A	0.442581
Prkacb	protein kinase, cAMP-dependent, catalytic, beta	0.442384
Nr1d1	nuclear receptor subfamily 1, group D, member 1	0.442087
Neurl	neuralized homolog (Drosophila)	0.441957
Pea15	phosphoprotein enriched in astrocytes 15	0.441911
Khdrbs1	KH domain containing, RNA binding, signal transduction associated 1	0.441624
Rsad2	radical S-adenosyl methionine domain containing 2	0.441384
Shank1	SH3 and multiple ankyrin repeat domains 1	0.441373
Inhbb	inhibin, beta B (activin AB beta polypeptide)	0.44114
Utrn	utrophin (homologous to dystrophin)	0.441077
Socs3	suppressor of cytokine signaling 3	0.440939
Per2	period homolog 2 (Drosophila)	0.440647
Fkrp	fukutin related protein	0.440465
Sept3	septin 3	0.440405
Bach2	BTB and CNC homology 1, basic leucine zipper transcription factor 2	0.440036
Crb1	crumbs homolog 1 (Drosophila)	0.439834
Ocrl	oculocerebrorenal syndrome of Lowe	0.438986
Rybp	RING1 and YY1 binding protein	0.437358
Spock2	sparc/osteonectin, cwcv and kazal-like domains proteoglycan (testican) 2	0.437099
Ina	internexin neuronal intermediate filament protein, alpha	0.436999
Hyou1	hypoxia up-regulated 1	0.436995
Atg9a	ATG9 autophagy related 9 homolog A (S. cerevisiae)	0.436922
St6galnac5	ST6 (alpha-N-acetyl-neuraminyl-2,3-beta-galactosyl-1,3)-N-acetylgalactosaminide alpha-2,6-sialyltransferase 5	0.436877
Abcd2	ATP-binding cassette, sub-family D (ALD), member 2	0.43681
E2f6	E2F transcription factor 6	0.4359
Hrb	HIV-1 Rev binding protein	0.435601
Raly	RNA binding protein, autoantigenic (hnRNP-associated with lethal yellow homolog (mouse))	0.43559
Clmn	calmin (calponin-like, transmembrane)	0.435457
Gadd45b	growth arrest and DNA-damage-inducible, beta	0.435315
Utp14a	UTP14, U3 small nucleolar ribonucleoprotein, homolog A (yeast)	0.435126
Il17rd	interleukin 17 receptor D	0.434951
Spry2	sprouty homolog 2 (Drosophila)	0.434706
Aco2	aconitase 2, mitochondrial	0.434661
Kctd20	potassium channel tetramerisation domain containing 20	0.434613
Ncoa6ip	nuclear receptor coactivator 6 interacting protein	0.433915
Smarcc1	SWI/SNF related, matrix associated, actin dependent regulator of chromatin, subfamily c, member 1	0.433633
Aff3	AF4/FMR2 family, member 3	0.433542
Si	sucrase-isomaltase (alpha-glucosidase)	0.433477
Paip2	poly(A) binding protein interacting protein 2	0.433456
Wdr7	WD repeat domain 7	0.43342
B3gnt7	UDP-GlcNAc:betaGal beta-1,3-N-acetylglucosaminyltransferase 7	0.433139
Itsn1	intersectin 1 (SH3 domain protein)	0.433078
Tbc1d7	TBC1 domain family, member 7	0.433077
Foxl2	forkhead box L2	0.432966
Mre11a	MRE11 meiotic recombination 11 homolog A (S. cerevisiae)	0.432903
Hs3st2	heparan sulfate (glucosamine) 3-O-sulfotransferase 2	0.432803
Zfp106	zinc finger protein 106 homolog (mouse)	0.432552
Smpd3	sphingomyelin phosphodiesterase 3, neutral membrane (neutral sphingomyelinase II)	0.432443
Edil3	EGF-like repeats and discoidin I-like domains 3	0.432226
Sox30	SRY (sex determining region Y)-box 30	0.432154
Cntnap2	contactin associated protein-like 2	0.432087
Kcnab1	potassium voltage-gated channel, shaker-related subfamily, beta member 1	0.43204
Epc1	enhancer of polycomb homolog 1 (Drosophila)	0.431904
Olfm2	olfactomedin 2	0.431875
Tbc1d20	TBC1 domain family, member 20	0.431698
Cycs	cytochrome c, somatic	0.431296
Flywch1	FLYWCH-type zinc finger 1	0.431281
Atxn2	ataxin 2	0.431204
Kcnn1	potassium intermediate/small conductance calcium-activated channel, subfamily N, member 1	0.430551
Rps6kb1	ribosomal protein S6 kinase, 70kDa, polypeptide 1	0.430433
Dnajb5	DnaJ (Hsp40) homolog, subfamily B, member 5	0.430364
Tmod2	tropomodulin 2 (neuronal)	0.430099
Centb1	centaurin, beta 1	0.430062
Rab11fip4	RAB11 family interacting protein 4 (class II)	0.430029
Ikzf4	IKAROS family zinc finger 4 (Eos)	0.429936
Hipk1	homeodomain interacting protein kinase 1	0.429348
Cbx6	chromobox homolog 6	0.4292
Rad21	RAD21 homolog (S. pombe)	0.429098
Tsga14	testis specific, 14	0.428966
Dennd4b	DENN/MADD domain containing 4B	0.42891
Pip5k2a	phosphatidylinositol-4-phosphate 5-kinase, type II, alpha	0.428792
Syt11	synaptotagmin XI	0.428739
Hnrpll	heterogeneous nuclear ribonucleoprotein L-like	0.428651
Ddi2	DDI1, DNA-damage inducible 1, homolog 2 (S. cerevisiae)	0.42861
Jarid1b	jumonji, AT rich interactive domain 1B	0.42832
Ncor1	nuclear receptor co-repressor 1	0.428221
Mrpl15	mitochondrial ribosomal protein L15	0.428192
Uhmk1	U2AF homology motif (UHM) kinase 1	0.427674
Btrc	beta-transducin repeat containing	0.427335
Top1	topoisomerase (DNA) I	0.427224
Prtg	protogenin homolog (Gallus gallus)	0.427208
Rabl5	RAB, member RAS oncogene family-like 5	0.427157
Sqstm1	sequestosome 1	0.427035
Ube2o	ubiquitin-conjugating enzyme E2O	0.426973
Inpp5f	inositol polyphosphate-5-phosphatase F	0.426945
Sertad2	SERTA domain containing 2	0.426249
Ank2	ankyrin 2, neuronal	0.425857
Srebf2	sterol regulatory element binding transcription factor 2	0.425741
Yy1	YY1 transcription factor	0.425707
Epm2aip1	EPM2A (laforin) interacting protein 1	0.425697
Rai1	retinoic acid induced 1	0.425691
Bicd2	bicaudal D homolog 2 (Drosophila)	0.425688
Ppp3cb	protein phosphatase 3 (formerly 2B), catalytic subunit, beta isoform (calcineurin A beta)	0.425443
Atp2b1	ATPase, Ca++ transporting, plasma membrane 1	0.425002
Kcnn2	potassium intermediate/small conductance calcium-activated channel, subfamily N, member 2	0.424997
Gchfr	GTP cyclohydrolase I feedback regulator	0.424793
Arhgap12	Rho GTPase activating protein 12	0.424758
Atxn2l	ataxin 2-like	0.424536
Clic4	chloride intracellular channel 4	0.424341
Nrcam	neuronal cell adhesion molecule	0.424103
Lrp11	low density lipoprotein receptor-related protein 11	0.424002
Kiaa1430	KIAA1430	0.423714
Sacs	spastic ataxia of Charlevoix-Saguenay (sacsin)	0.423705
Ugcgl1	UDP-glucose ceramide glucosyltransferase-like 1	0.42353
Pomt2	protein-O-mannosyltransferase 2	0.423276
Mrps9	mitochondrial ribosomal protein S9	0.423232
Zmynd11	zinc finger, MYND domain containing 11	0.423192
Cdk5r2	cyclin-dependent kinase 5, regulatory subunit 2 (p39)	0.423115
Rasl10b	RAS-like, family 10, member B	0.423092
Mysm1	myb-like, SWIRM and MPN domains 1	0.422978
Ube4a	ubiquitination factor E4A (UFD2 homolog, yeast)	0.422844
Mpst	mercaptopyruvate sulfurtransferase	0.422708
Zdhhc2	zinc finger, DHHC-type containing 2	0.42239
Abcb10	ATP-binding cassette, sub-family B (MDR/TAP), member 10	0.42229
Eif4ebp2	eukaryotic translation initiation factor 4E binding protein 2	0.422158
Rps6ka2	ribosomal protein S6 kinase, 90kDa, polypeptide 2	0.421691
Ninj1	ninjurin 1	0.421661
Arhgef12	Rho guanine nucleotide exchange factor (GEF) 12	0.421566
Sp4	Sp4 transcription factor	0.421419
Cugbp2	CUG triplet repeat, RNA binding protein 2	0.421228
Atp2a2	ATPase, Ca++ transporting, cardiac muscle, slow twitch 2	0.421053
Tmed8	transmembrane emp24 protein transport domain containing 8	0.421033
Epm2a	epilepsy, progressive myoclonus type 2A, Lafora disease (laforin)	0.421014
Rps14	ribosomal protein S14	0.42067
Napb	N-ethylmaleimide-sensitive factor attachment protein, beta	0.420575
Ubqln2	ubiquilin 2	0.419813
Dbh	dopamine beta-hydroxylase (dopamine beta-monooxygenase)	0.41954
Glra1	glycine receptor, alpha 1 (startle disease/hyperekplexia, stiff man syndrome)	0.419346
Ero1l	ERO1-like (S. cerevisiae)	0.419256
Zfpm2	zinc finger protein, multitype 2	0.419149
Ubap1	ubiquitin associated protein 1	0.419148
Slc30a3	solute carrier family 30 (zinc transporter), member 3	0.418945
Impact	Impact homolog (mouse)	0.418882
Ube3a	ubiquitin protein ligase E3A (human papilloma virus E6-associated protein, Angelman syndrome)	0.418864
Fam120b	family with sequence similarity 120B	0.418842
Kcnh3	potassium voltage-gated channel, subfamily H (eag-related), member 3	0.418499
Rassf4	Ras association (RalGDS/AF-6) domain family 4	0.418273
Cep76	centrosomal protein 76kDa	0.418052
Sdk2	sidekick homolog 2 (chicken)	0.417685
Frmd4b	FERM domain containing 4B	0.417555
Ctrb1	chymotrypsinogen B1	0.417421
Gria1	glutamate receptor, ionotropic, AMPA 1	0.417391
Rai17	retinoic acid induced 17	0.417321
Tnrc9	trinucleotide repeat containing 9	0.417315
Rnf130	ring finger protein 130	0.41723
Obfc2b	oligonucleotide/oligosaccharide-binding fold containing 2B	0.417046
Wdr35	WD repeat domain 35	0.416988
Tspan2	tetraspanin 2	0.416951
Nid1	nidogen 1	0.416765
Ppp2r5c	protein phosphatase 2, regulatory subunit B (B56), gamma isoform	0.416527
Crybb1	crystallin, beta B1	0.416507
Rhobtb3	Rho-related BTB domain containing 3	0.416356
Git1	G protein-coupled receptor kinase interactor 1	0.416293
Abhd6	abhydrolase domain containing 6	0.416267
Osmr	oncostatin M receptor	0.416266
Klhl8	kelch-like 8 (Drosophila)	0.416227
Cmtm5	CKLF-like MARVEL transmembrane domain containing 5	0.416006
Dot1l	DOT1-like, histone H3 methyltransferase (S. cerevisiae)	0.415973
Leprel1	leprecan-like 1	0.415954
Pex11b	peroxisomal biogenesis factor 11B	0.415882
Nmt2	N-myristoyltransferase 2	0.415652
Lpin2	lipin 2	0.415444
Kcnj3	potassium inwardly-rectifying channel, subfamily J, member 3	0.415253
Trpm2	transient receptor potential cation channel, subfamily M, member 2	0.415064
Rai14	retinoic acid induced 14	0.415024
Vstm2	V-set and transmembrane domain containing 2	0.415024
Vapb	VAMP (vesicle-associated membrane protein)-associated protein B and C	0.414932
Fbxo21	F-box protein 21	0.414893
St13	suppression of tumorigenicity 13 (colon carcinoma) (Hsp70 interacting protein)	0.414697
Ttll5	tubulin tyrosine ligase-like family, member 5	0.414679
Reep1	receptor accessory protein 1	0.414472
Trim9	tripartite motif-containing 9	0.414281
Cacng3	calcium channel, voltage-dependent, gamma subunit 3	0.41396
Rab10	RAB10, member RAS oncogene family	0.413951
Adcy1	adenylate cyclase 1 (brain)	0.413796
Sip1	survival of motor neuron protein interacting protein 1	0.413789
Bzw2	basic leucine zipper and W2 domains 2	0.41368
Tbl2	transducin (beta)-like 2	0.41353
Gab3	GRB2-associated binding protein 3	0.413405
Ptprk	protein tyrosine phosphatase, receptor type, K	0.413218
Ece1	endothelin converting enzyme 1	0.413046
Axin2	axin 2 (conductin, axil)	0.412837
Pbx1	pre-B-cell leukemia transcription factor 1	0.412055
Wnk2	WNK lysine deficient protein kinase 2	0.411901
Cldn2	claudin 2	0.411848
Zfr	zinc finger RNA binding protein	0.411827
Slc23a2	solute carrier family 23 (nucleobase transporters), member 2	0.411823
Pafah1b1	platelet-activating factor acetylhydrolase, isoform Ib, alpha subunit 45kDa	0.411706
Ankib1	ankyrin repeat and IBR domain containing 1	0.411334
Gtdc1	glycosyltransferase-like domain containing 1	0.41121
Eif4g2	eukaryotic translation initiation factor 4 gamma, 2	0.411023
Sphk2	sphingosine kinase 2	0.410535
Alg12	asparagine-linked glycosylation 12 homolog (S. cerevisiae, alpha-1,6-mannosyltransferase)	0.410224
Ccnk	cyclin K	0.409985
Meg3	maternally expressed 3	0.409923
Metap2	methionyl aminopeptidase 2	0.409625
Kif1a	kinesin family member 1A	0.409586
Kcmf1	potassium channel modulatory factor 1	0.409574
Cdt1	chromatin licensing and DNA replication factor 1	0.409522
Pip5k1c	phosphatidylinositol-4-phosphate 5-kinase, type I, gamma	0.409465
Calm1	calmodulin 1 (phosphorylase kinase, delta)	0.409426
Nme7	non-metastatic cells 7, protein expressed in (nucleoside-diphosphate kinase)	0.409213
Phactr1	phosphatase and actin regulator 1	0.409205
Stk38	serine/threonine kinase 38	0.408841
Acvr2b	activin A receptor, type IIB	0.408665
Atp6v0a1	ATPase, H+ transporting, lysosomal V0 subunit a1	0.408369
Socs5	suppressor of cytokine signaling 5	0.408071
Crim1	cysteine rich transmembrane BMP regulator 1 (chordin-like)	0.408039
Nr3c1	nuclear receptor subfamily 3, group C, member 1 (glucocorticoid receptor)	0.407951
Hmg20a	high-mobility group 20A	0.407674
Sfrs2	splicing factor, arginine/serine-rich 2	0.407674
Tbc1d4	TBC1 domain family, member 4	0.407432
Pctk2	PCTAIRE protein kinase 2	0.407336
Lgals3bp	lectin, galactoside-binding, soluble, 3 binding protein	0.407319
Nr4a2	nuclear receptor subfamily 4, group A, member 2	0.407237
Zdhhc17	zinc finger, DHHC-type containing 17	0.407216
Ezh1	enhancer of zeste homolog 1 (Drosophila)	0.406821
Fbxo28	F-box protein 28	0.406479
Ncoa7	nuclear receptor coactivator 7	0.406354
Dhx36	DEAH (Asp-Glu-Ala-His) box polypeptide 36	0.406348
Ibrdc2	IBR domain containing 2	0.406312
Stk38l	serine/threonine kinase 38 like	0.405782
Peg3	paternally expressed 3	0.40569
Tmem41b	transmembrane protein 41B	0.405336
Epn1	epsin 1	0.405321
Rgs4	regulator of G-protein signalling 4	0.405265
B3gnt1	UDP-GlcNAc:betaGal beta-1,3-N-acetylglucosaminyltransferase 1	0.40489
Lman1	lectin, mannose-binding, 1	0.404739
Adar	adenosine deaminase, RNA-specific	0.404492
Ubqln4	ubiquilin 4	0.40448
Tnks2	tankyrase, TRF1-interacting ankyrin-related ADP-ribose polymerase 2	0.404214
Camk1d	calcium/calmodulin-dependent protein kinase ID	0.40377
Siglec10	sialic acid binding Ig-like lectin 10	0.403622
Elk3	ELK3, ETS-domain protein (SRF accessory protein 2)	0.403563
Mbp	myelin basic protein	0.403517
Tmem26	transmembrane protein 26	0.403491
Gdi1	GDP dissociation inhibitor 1	0.403359
Ryr3	ryanodine receptor 3	0.403169
Slc39a10	solute carrier family 39 (zinc transporter), member 10	0.403105
Foxj2	forkhead box J2	0.403029
Chka	choline kinase alpha	0.402934
Kdr	kinase insert domain receptor (a type III receptor tyrosine kinase)	0.402854
Crnkl1	Crn, crooked neck-like 1 (Drosophila)	0.402802
Napg	N-ethylmaleimide-sensitive factor attachment protein, gamma	0.402787
Mef2a	MADS box transcription enhancer factor 2, polypeptide A (myocyte enhancer factor 2A)	0.402268
Cask	calcium/calmodulin-dependent serine protein kinase (MAGUK family)	0.402267
Ube2v1	ubiquitin-conjugating enzyme E2 variant 1	0.40213
Sec24b	SEC24 related gene family, member B (S. cerevisiae)	0.401901
Nsmce1	non-SMC element 1 homolog (S. cerevisiae)	-0.405423
Lst1	leukocyte specific transcript 1	-0.405525
Psma6	proteasome (prosome, macropain) subunit, alpha type, 6	-0.405574
Blmh	bleomycin hydrolase	-0.405583
Ndufb4	NADH dehydrogenase (ubiquinone) 1 beta subcomplex, 4, 15kDa	-0.405668
Rpl35	ribosomal protein L35	-0.405772
Akr1b10	aldo-keto reductase family 1, member B10 (aldose reductase)	-0.405838
Ankrd27	ankyrin repeat domain 27 (VPS9 domain)	-0.405863
Ggta1	glycoprotein, alpha-galactosyltransferase 1	-0.405969
Arf2	ADP-ribosylation factor 2	-0.406002
Spint1	serine peptidase inhibitor, Kunitz type 1	-0.406082
Prmt3	protein arginine methyltransferase 3	-0.40615
Il15ra	interleukin 15 receptor, alpha	-0.406153
Txnl5	thioredoxin-like 5	-0.406266
Cox7a1	cytochrome c oxidase subunit VIIa polypeptide 1 (muscle)	-0.406279
Slc25a20	solute carrier family 25 (carnitine/acylcarnitine translocase), member 20	-0.406308
Fgl2	fibrinogen-like 2	-0.406613
Brp44	brain protein 44	-0.4067
Canx	calnexin	-0.406844
Rit1	Ras-like without CAAX 1	-0.406908
Fgf7	fibroblast growth factor 7 (keratinocyte growth factor)	-0.406966
Pole2	polymerase (DNA directed), epsilon 2 (p59 subunit)	-0.406995
Cib1	calcium and integrin binding 1 (calmyrin)	-0.407045
Nupr1	Nuclear Protein 1, Transcriptional Regulator	-0.407124
Scin	scinderin	-0.407433
Samm50	sorting and assembly machinery component 50 homolog (S. cerevisiae)	-0.407647
Wwox	WW domain containing oxidoreductase	-0.407688
Ywhae	tyrosine 3-monooxygenase/tryptophan 5-monooxygenase activation protein, epsilon polypeptide	-0.40769
Sema3d	sema domain, immunoglobulin domain (Ig), short basic domain, secreted, (semaphorin) 3D	-0.408002
Ifi30	interferon, gamma-inducible protein 30	-0.408493
Mettl3	methyltransferase like 3	-0.408513
Pitx1	paired-like homeodomain transcription factor 1	-0.408672
Glcci1	glucocorticoid induced transcript 1	-0.408932
Zadh2	zinc binding alcohol dehydrogenase, domain containing 2	-0.408992
Slit3	slit homolog 3 (Drosophila)	-0.409362
Tpp2	tripeptidyl peptidase II	-0.409364
Psen1	presenilin 1 (Alzheimer disease 3)	-0.409684
Ifitm2	interferon induced transmembrane protein 2 (1-8D)	-0.409747
Dmap1	DNA methyltransferase 1 associated protein 1	-0.410064
Camk4	calcium/calmodulin-dependent protein kinase IV	-0.410088
Unc45a	unc-45 homolog A (C. elegans)	-0.410154
Dusp22	dual specificity phosphatase 22	-0.410215
Ikbkap	inhibitor of kappa light polypeptide gene enhancer in B-cells, kinase complex-associated protein	-0.410292
Lxn	latexin	-0.410325
Rpa2	replication protein A2, 32kDa	-0.410433
Cog5	component of oligomeric golgi complex 5	-0.410518
Ptrf	polymerase I and transcript release factor	-0.410703
Cidea	cell death-inducing DFFA-like effector a	-0.41123
Hig2	Hypoxia Inducible Lipid Droplet Associated	-0.411293
Anxa7	annexin A7	-0.411373
Pms1	PMS1 postmeiotic segregation increased 1 (S. cerevisiae)	-0.411591
Surf1	surfeit 1	-0.411764
Cwf19l1	CWF19-like 1, cell cycle control (S. pombe)	-0.411921
Rnf19	ring finger protein 19	-0.412303
Mrpl24	mitochondrial ribosomal protein L24	-0.412304
Arhgap5	Rho GTPase activating protein 5	-0.412362
Kif23	kinesin family member 23	-0.412394
Hspa4l	heat shock 70kDa protein 4-like	-0.412541
P2rx7	purinergic receptor P2X, ligand-gated ion channel, 7	-0.412632
Tbk1	TANK-binding kinase 1	-0.412648
Pon3	paraoxonase 3	-0.412827
Nola2	nucleolar protein family A, member 2 (H/ACA small nucleolar RNPs)	-0.412916
Hagh	hydroxyacylglutathione hydrolase	-0.412967
Sephs1	selenophosphate synthetase 1	-0.41313
Prr13	proline rich 13	-0.413353
Ppfibp2	PTPRF interacting protein, binding protein 2 (liprin beta 2)	-0.413622
Copb2	coatomer protein complex, subunit beta 2 (beta prime)	-0.413877
Arpc5l	actin related protein 2/3 complex, subunit 5-like	-0.414042
Slc12a2	solute carrier family 12 (sodium/potassium/chloride transporters), member 2	-0.414184
Irak1	interleukin-1 receptor-associated kinase 1	-0.414344
Eftud1	elongation factor Tu GTP binding domain containing 1	-0.414404
Hadhb	hydroxyacyl-Coenzyme A dehydrogenase/3-ketoacyl-Coenzyme A thiolase/enoyl-Coenzyme A hydratase (trifunctional protein), beta subunit	-0.414429
Mst1r	macrophage stimulating 1 receptor (c-met-related tyrosine kinase)	-0.414528
Mcm4	MCM4 minichromosome maintenance deficient 4 (S. cerevisiae)	-0.414661
Harsl	histidyl-tRNA synthetase-like	-0.414957
Recql	RecQ protein-like (DNA helicase Q1-like)	-0.415246
Myh9	myosin, heavy chain 9, non-muscle	-0.415352
Gramd1c	GRAM domain containing 1C	-0.415374
Thumpd3	THUMP domain containing 3	-0.415461
Herc4	hect domain and RLD 4	-0.415578
Rrbp1	ribosome binding protein 1 homolog 180kDa (dog)	-0.415672
Nasp	nuclear autoantigenic sperm protein (histone-binding)	-0.415737
Rfc5	replication factor C (activator 1) 5, 36.5kDa	-0.415803
Cobll1	COBL-like 1	-0.415857
Cradd	CASP2 and RIPK1 domain containing adaptor with death domain	-0.415891
Pof1b	premature ovarian failure, 1B	-0.415976
Eprs	glutamyl-prolyl-tRNA synthetase	-0.415992
Ap1s3	adaptor-related protein complex 1, sigma 3 subunit	-0.416234
Edg8	endothelial differentiation, sphingolipid G-protein-coupled receptor, 8	-0.416286
Pdcd2	programmed cell death 2	-0.416744
Sec11l3	SEC11-like 3 (S. cerevisiae)	-0.416774
Bbox1	butyrobetaine (gamma), 2-oxoglutarate dioxygenase (gamma-butyrobetaine hydroxylase) 1	-0.416912
Arpc1b	actin related protein 2/3 complex, subunit 1B, 41kDa	-0.416938
Foxa1	forkhead box A1	-0.417194
Sh3glb1	SH3-domain GRB2-like endophilin B1	-0.417298
Dnajb6	DnaJ (Hsp40) homolog, subfamily B, member 6	-0.417304
Polb	polymerase (DNA directed), beta	-0.417336
Pkp1	plakophilin 1 (ectodermal dysplasia/skin fragility syndrome)	-0.417586
Idi1	isopentenyl-diphosphate delta isomerase 1	-0.41759
Spag9	sperm associated antigen 9	-0.417637
Hspa14	heat shock 70kDa protein 14	-0.418035
Hspb3	heat shock 27kDa protein 3	-0.418169
Chmp4b	chromatin modifying protein 4B	-0.418197
Fn1	fibronectin 1	-0.418265
Agr2	anterior gradient 2 homolog (Xenopus laevis)	-0.418416
Mrpl19	mitochondrial ribosomal protein L19	-0.4185
Odc1	ornithine decarboxylase 1	-0.418527
Dock11	dedicator of cytokinesis 11	-0.41853
Prkch	protein kinase C, eta	-0.418616
Slc28a3	solute carrier family 28 (sodium-coupled nucleoside transporter), member 3	-0.418797
Mtif3	Mitochondrial Translational Initiation Factor 3	-0.418839
Fdxr	ferredoxin reductase	-0.418865
Pigc	phosphatidylinositol glycan anchor biosynthesis, class C	-0.418881
Ltb4r2	leukotriene B4 receptor 2	-0.418938
Psme4	proteasome (prosome, macropain) activator subunit 4	-0.419011
Fkbp4	FK506 binding protein 4, 59kDa	-0.419105
Cebpb	CCAAT/enhancer binding protein (C/EBP), beta	-0.419208
Dpep1	dipeptidase 1 (renal)	-0.419506
Pik3cb	phosphoinositide-3-kinase, catalytic, beta polypeptide	-0.419568
Fam83h	family with sequence similarity 83, member H	-0.41965
Ccdc16	coiled-coil domain containing 16	-0.419929
Tmem88	transmembrane protein 88	-0.419967
Nola1	nucleolar protein family A, member 1 (H/ACA small nucleolar RNPs)	-0.420026
Golph3	golgi phosphoprotein 3 (coat-protein)	-0.420119
Ccdc28b	coiled-coil domain containing 28B	-0.420205
Srd5a2l	Steroid 5 Alpha-Reductase 3	-0.420387
Pde9a	phosphodiesterase 9A	-0.420516
Prss23	protease, serine, 23	-0.420614
Wsb2	WD repeat and SOCS box-containing 2	-0.420721
Dap	death-associated protein	-0.420908
Lyl1	lymphoblastic leukemia derived sequence 1	-0.42093
Fam120a	family with sequence similarity 120A	-0.420994
Tmem2	transmembrane protein 2	-0.421153
Cox15	COX15 homolog, cytochrome c oxidase assembly protein (yeast)	-0.421281
Foxc2	forkhead box C2 (MFH-1, mesenchyme forkhead 1)	-0.421342
Xpc	xeroderma pigmentosum, complementation group C	-0.421386
Kctd9	potassium channel tetramerisation domain containing 9	-0.421522
Ankrd17	ankyrin repeat domain 17	-0.421767
Sox7	SRY (sex determining region Y)-box 7	-0.422048
Vasn	vasorin	-0.422102
Eny2	enhancer of yellow 2 homolog (Drosophila)	-0.4222
Mrpl2	mitochondrial ribosomal protein L2	-0.422214
Nt5c	5', 3'-nucleotidase, cytosolic	-0.422341
Zcsl2	zinc finger, CSL-type containing 2	-0.422431
Plekhh1	pleckstrin homology domain containing, family H (with MyTH4 domain) member 1	-0.422574
Trps1	trichorhinophalangeal syndrome I	-0.422614
Nexn	nexilin (F actin binding protein)	-0.422675
Ripk1	receptor (TNFRSF)-interacting serine-threonine kinase 1	-0.422871
Ehd1	EH-domain containing 1	-0.422904
Nup85	nucleoporin 85kDa	-0.422914
Slc25a5	solute carrier family 25 (mitochondrial carrier; adenine nucleotide translocator), member 5	-0.423066
Lrp16	MACRO Domain Containing 1	-0.423151
Slc1a5	solute carrier family 1 (neutral amino acid transporter), member 5	-0.423154
Galm	galactose mutarotase (aldose 1-epimerase)	-0.423323
Polr3h	polymerase (RNA) III (DNA directed) polypeptide H (22.9kD)	-0.423353
Tnip2	TNFAIP3 interacting protein 2	-0.423539
Acp1	acid phosphatase 1, soluble	-0.423867
Immt	inner membrane protein, mitochondrial (mitofilin)	-0.42389
Gtpbp3	GTP binding protein 3 (mitochondrial)	-0.423923
Rbm8a	RNA binding motif protein 8A	-0.424037
Gosr2	golgi SNAP receptor complex member 2	-0.424105
Txnl1	thioredoxin-like 1	-0.424196
Coro1c	coronin, actin binding protein, 1C	-0.424345
Kif5b	kinesin family member 5B	-0.424652
Ubr1	ubiquitin protein ligase E3 component n-recognin 1	-0.424732
Nmt1	N-myristoyltransferase 1	-0.424841
Nudt1	nudix (nucleoside diphosphate linked moiety X)-type motif 1	-0.425051
Grpel1	GrpE-like 1, mitochondrial (E. coli)	-0.425178
Bet1	BET1 homolog (S. cerevisiae)	-0.425195
Ndufs6	NADH dehydrogenase (ubiquinone) Fe-S protein 6, 13kDa (NADH-coenzyme Q reductase)	-0.425243
Tars	threonyl-tRNA synthetase	-0.425352
Zcchc6	zinc finger, CCHC domain containing 6	-0.425528
Tbcc	tubulin-specific chaperone c	-0.42554
Eef1d	eukaryotic translation elongation factor 1 delta (guanine nucleotide exchange protein)	-0.425594
Syngr2	synaptogyrin 2	-0.425851
Fdx1	ferredoxin 1	-0.425942
Cdca2	cell division cycle associated 2	-0.426028
Mgst1	microsomal glutathione S-transferase 1	-0.426062
Rnf113a	ring finger protein 113A	-0.426066
Hddc2	HD domain containing 2	-0.426104
Adrb2	adrenergic, beta-2-, receptor, surface	-0.426274
Rnaset2	ribonuclease T2	-0.426338
H2afj	H2A histone family, member J	-0.426414
Pitpnc1	phosphatidylinositol transfer protein, cytoplasmic 1	-0.426756
Wdr76	WD repeat domain 76	-0.42679
Ncl	nucleolin	-0.426808
Rabep2	rabaptin, RAB GTPase binding effector protein 2	-0.426973
Strn	striatin, calmodulin binding protein	-0.427131
Bnipl	BCL2/adenovirus E1B 19kD interacting protein like	-0.427282
Pard6g	par-6 partitioning defective 6 homolog gamma (C. elegans)	-0.42745
Ppic	peptidylprolyl isomerase C (cyclophilin C)	-0.427488
Krt14	keratin 14 (epidermolysis bullosa simplex, Dowling-Meara, Koebner)	-0.427537
Ptges3	prostaglandin E synthase 3 (cytosolic)	-0.427576
Bxdc2	brix domain containing 2	-0.427719
Lrba	LPS-responsive vesicle trafficking, beach and anchor containing	-0.427777
Fbxo36	F-box protein 36	-0.427853
Cks2	CDC28 protein kinase regulatory subunit 2	-0.427887
Rad51	RAD51 homolog (RecA homolog, E. coli) (S. cerevisiae)	-0.427977
Slc26a8	solute carrier family 26, member 8	-0.427979
Prpf40a	PRP40 pre-mRNA processing factor 40 homolog A (yeast)	-0.428219
Rbm35b	RNA binding motif protein 35B	-0.428558
Prkra	protein kinase, interferon-inducible double stranded RNA dependent activator	-0.42862
Nagk	N-acetylglucosamine kinase	-0.428631
Coro2a	coronin, actin binding protein, 2A	-0.428816
Cul4a	cullin 4A	-0.428862
Ndufc1	NADH dehydrogenase (ubiquinone) 1, subcomplex unknown, 1, 6kDa	-0.428876
Hdac8	histone deacetylase 8	-0.428966
Kpnb1	karyopherin (importin) beta 1	-0.429428
Wdr33	WD repeat domain 33	-0.429522
Nab1	NGFI-A binding protein 1 (EGR1 binding protein 1)	-0.429911
Prmt1	protein arginine methyltransferase 1	-0.429965
Dock9	dedicator of cytokinesis 9	-0.430063
Ethe1	ethylmalonic encephalopathy 1	-0.430115
Ppp1r12a	protein phosphatase 1, regulatory (inhibitor) subunit 12A	-0.43019
Hnrpf	heterogeneous nuclear ribonucleoprotein F	-0.430227
Upk1b	uroplakin 1B	-0.430418
Smad1	SMAD, mothers against DPP homolog 1 (Drosophila)	-0.430455
Lyn	v-yes-1 Yamaguchi sarcoma viral related oncogene homolog	-0.430588
Gpr21	G protein-coupled receptor 21	-0.430905
Pigq	phosphatidylinositol glycan anchor biosynthesis, class Q	-0.430945
Dus1l	dihydrouridine synthase 1-like (S. cerevisiae)	-0.431369
Znrf2	zinc and ring finger 2	-0.431692
Cdc20	CDC20 cell division cycle 20 homolog (S. cerevisiae)	-0.43171
Rcl1	RNA terminal phosphate cyclase-like 1	-0.43192
Arfgap3	ADP-ribosylation factor GTPase activating protein 3	-0.432004
Igbp1	immunoglobulin (CD79A) binding protein 1	-0.432059
Lamp1	lysosomal-associated membrane protein 1	-0.432078
Nup107	nucleoporin 107kDa	-0.432323
Bud31	BUD31 homolog (yeast)	-0.432334
Rala	v-ral simian leukemia viral oncogene homolog A (ras related)	-0.432373
Mcm7	MCM7 minichromosome maintenance deficient 7 (S. cerevisiae)	-0.432506
Rps6ka3	ribosomal protein S6 kinase, 90kDa, polypeptide 3	-0.432526
Sh3d19	SH3 Domain Containing 19	-0.433159
Blnk	B-cell linker	-0.433236
Rgmb	RGM domain family, member B	-0.433261
Spfh1	SPFH domain family, member 1	-0.433411
Soat1	sterol O-acyltransferase (acyl-Coenzyme A: cholesterol acyltransferase) 1	-0.433523
Farp2	FERM, RhoGEF and pleckstrin domain protein 2	-0.433633
S100a10	S100 calcium binding protein A10	-0.433817
Ccdc12	coiled-coil domain containing 12	-0.433857
Uchl5	ubiquitin carboxyl-terminal hydrolase L5	-0.433894
Mrps15	mitochondrial ribosomal protein S15	-0.433968
Galnt4	UDP-N-acetyl-alpha-D-galactosamine:polypeptide N-acetylgalactosaminyltransferase 4 (GalNAc-T4)	-0.43402
Plekha7	pleckstrin homology domain containing, family A member 7	-0.434064
Josd3	Josephin domain containing 3	-0.434195
Tmprss11e	transmembrane protease, serine 11E	-0.434236
Tm9sf1	transmembrane 9 superfamily member 1	-0.43429
Rab24	RAB24, member RAS oncogene family	-0.434575
Tmem109	transmembrane protein 109	-0.434768
Nup43	nucleoporin 43kDa	-0.434836
Tagln2	transgelin 2	-0.434878
Safb2	scaffold attachment factor B2	-0.435046
Usp36	ubiquitin specific peptidase 36	-0.435128
Lrrc20	leucine rich repeat containing 20	-0.435395
Mettl9	methyltransferase like 9	-0.43548
Gsn	gelsolin (amyloidosis, Finnish type)	-0.435505
Wdr55	WD repeat domain 55	-0.435659
Rab14	RAB14, member RAS oncogene family	-0.435741
Pttg1ip	pituitary tumor-transforming 1 interacting protein	-0.435805
Stard4	START domain containing 4, sterol regulated	-0.436083
Lima1	LIM domain and actin binding 1	-0.436085
Xrcc5	X-ray repair complementing defective repair in Chinese hamster cells 5 (double-strand-break rejoining; Ku autoantigen, 80kDa)	-0.436297
U2af1	U2 small nuclear RNA auxiliary factor 1	-0.43631
Mars	methionine-tRNA synthetase	-0.436543
Trim14	tripartite motif-containing 14	-0.436557
Osbpl2	oxysterol binding protein-like 2	-0.436712
Cep63	centrosomal protein 63kDa	-0.436804
Rnf39	ring finger protein 39	-0.436824
Snrpa1	small nuclear ribonucleoprotein polypeptide A'	-0.436914
Kdelc2	KDEL (Lys-Asp-Glu-Leu) containing 2	-0.437023
Nolc1	nucleolar and coiled-body phosphoprotein 1	-0.437053
Paqr5	progestin and adipoQ receptor family member V	-0.4371
Surf2	surfeit 2	-0.437162
Alg3	asparagine-linked glycosylation 3 homolog (S. cerevisiae, alpha-1,3-mannosyltransferase)	-0.437312
Rbm12	RNA binding motif protein 12	-0.437325
Zcchc9	zinc finger, CCHC domain containing 9	-0.437559
Serpina11	serpin peptidase inhibitor, clade A (alpha-1 antiproteinase, antitrypsin), member 11	-0.437583
Cbll1	Cas-Br-M (murine) ecotropic retroviral transforming sequence-like 1	-0.437714
Rbm35a	RNA binding motif protein 35A	-0.437891
Rbbp8	retinoblastoma binding protein 8	-0.437949
Smndc1	survival motor neuron domain containing 1	-0.438087
Abcc4	ATP-binding cassette, sub-family C (CFTR/MRP), member 4	-0.438325
Stard5	START domain containing 5	-0.438495
Krt8	keratin 8	-0.438587
Ing1	inhibitor of growth family, member 1	-0.438621
Polr3g	polymerase (RNA) III (DNA directed) polypeptide G (32kD)	-0.438646
Krt1	keratin 1 (epidermolytic hyperkeratosis)	-0.438722
Rps17	ribosomal protein S17	-0.438821
Ccdc101	coiled-coil domain containing 101	-0.43901
Mkln1	muskelin 1, intracellular mediator containing kelch motifs	-0.439178
Usp49	ubiquitin specific peptidase 49	-0.439229
Uap1	UDP-N-acteylglucosamine pyrophosphorylase 1	-0.439406
Nudt13	nudix (nucleoside diphosphate linked moiety X)-type motif 13	-0.43955
Bcl9	B-cell CLL/lymphoma 9	-0.439615
Tmpo	thymopoietin	-0.439873
Ccpg1	cell cycle progression 1	-0.439902
Dst	dystonin	-0.440144
Polr2k	polymerase (RNA) II (DNA directed) polypeptide K, 7.0kDa	-0.440432
Lrrcc1	leucine rich repeat and coiled-coil domain containing 1	-0.44055
Atxn3	ataxin 3	-0.440643
Htatip2	HIV-1 Tat interactive protein 2, 30kDa	-0.440757
Pa2g4	proliferation-associated 2G4, 38kDa	-0.440777
Nck2	NCK adaptor protein 2	-0.441278
Frg1	FSHD region gene 1	-0.441456
Utp15	UTP15, U3 small nucleolar ribonucleoprotein, homolog (S. cerevisiae)	-0.441471
Elovl6	ELOVL family member 6, elongation of long chain fatty acids (FEN1/Elo2, SUR4/Elo3-like, yeast)	-0.441553
Aldh1a3	aldehyde dehydrogenase 1 family, member A3	-0.44161
Lhpp	Phospholysine Phosphohistidine Inorganic Pyrophosphate Phosphatase	-0.441756
Stoml1	stomatin (EPB72)-like 1	-0.441768
Hadh2	hydroxyacyl-Coenzyme A dehydrogenase, type II	-0.441843
Notch4	Notch homolog 4 (Drosophila)	-0.44203
Nme1	non-metastatic cells 1, protein (NM23A) expressed in	-0.442144
Tlr3	toll-like receptor 3	-0.442289
Hook2	hook homolog 2 (Drosophila)	-0.442346
Coq2	coenzyme Q2 homolog, prenyltransferase (yeast)	-0.442391
Dsg2	desmoglein 2	-0.442815
Rab21	RAB21, member RAS oncogene family	-0.442915
Malt1	mucosa associated lymphoid tissue lymphoma translocation gene 1	-0.442971
Psma5	proteasome (prosome, macropain) subunit, alpha type, 5	-0.442983
Sdcbp2	syndecan binding protein (syntenin) 2	-0.443013
Exosc8	exosome component 8	-0.443211
Rpl12	ribosomal protein L12	-0.443699
Zfyve20	zinc finger, FYVE domain containing 20	-0.443744
Leprot	leptin receptor overlapping transcript	-0.443783
Calu	calumenin	-0.443833
Smarcd3	SWI/SNF related, matrix associated, actin dependent regulator of chromatin, subfamily d, member 3	-0.443856
Clint1	clathrin interactor 1	-0.44405
Cpsf3	cleavage and polyadenylation specific factor 3, 73kDa	-0.444516
Marveld3	MARVEL domain containing 3	-0.444578
Usp3	ubiquitin specific peptidase 3	-0.444669
Homer2	homer homolog 2 (Drosophila)	-0.444786
Asahl	N-acylsphingosine amidohydrolase (acid ceramidase)-like	-0.445016
Hsdl2	hydroxysteroid dehydrogenase like 2	-0.445072
Ctns	cystinosis, nephropathic	-0.445179
Ttll1	tubulin tyrosine ligase-like family, member 1	-0.445337
Kif1c	kinesin family member 1C	-0.445585
Fbxo45	F-box protein 45	-0.445734
Mrps21	mitochondrial ribosomal protein S21	-0.446116
Nqo1	NAD(P)H dehydrogenase, quinone 1	-0.446176
Ngrn	neugrin, neurite outgrowth associated	-0.446229
Dcbld1	discoidin, CUB and LCCL domain containing 1	-0.446315
Cenpe	centromere protein E, 312kDa	-0.447056
Ap1g2	adaptor-related protein complex 1, gamma 2 subunit	-0.447097
Cnksr3	CNKSR family member 3	-0.447666
Pdcl3	phosducin-like 3	-0.447841
Chd1	chromodomain helicase DNA binding protein 1	-0.448094
Glrx2	glutaredoxin 2	-0.448228
Prkrip1	PRKR interacting protein 1 (IL11 inducible)	-0.448272
Hn1	hematological and neurological expressed 1	-0.448826
Wdr53	WD repeat domain 53	-0.449359
Ccdc43	coiled-coil domain containing 43	-0.449732
Sirt7	sirtuin (silent mating type information regulation 2 homolog) 7 (S. cerevisiae)	-0.44974
Rcn1	reticulocalbin 1, EF-hand calcium binding domain	-0.44975
Cttnbp2nl	CTTNBP2 N-terminal like	-0.449975
Tcf19	transcription factor 19 (SC1)	-0.450024
S100a13	S100 calcium binding protein A13	-0.450157
Hnrpab	heterogeneous nuclear ribonucleoprotein A/B	-0.45019
St8sia6	ST8 alpha-N-acetyl-neuraminide alpha-2,8-sialyltransferase 6	-0.45031
Slco2a1	solute carrier organic anion transporter family, member 2A1	-0.450337
Psmb1	proteasome (prosome, macropain) subunit, beta type, 1	-0.450469
Serbp1	SERPINE1 mRNA binding protein 1	-0.450621
Nol5a	nucleolar protein 5A (56kDa with KKE/D repeat)	-0.451438
Rnaseh1	ribonuclease H1	-0.451584
Sumf1	sulfatase modifying factor 1	-0.451622
Oraov1	oral cancer overexpressed 1	-0.451948
Nudt18	nudix (nucleoside diphosphate linked moiety X)-type motif 18	-0.452295
Cks1b	CDC28 protein kinase regulatory subunit 1B	-0.453411
Foxc1	forkhead box C1	-0.453492
Cdc42bpg	CDC42 binding protein kinase gamma (DMPK-like)	-0.45359
Ptk9	PTK9 protein tyrosine kinase 9	-0.453724
Ormdl2	ORM1-like 2 (S. cerevisiae)	-0.453914
Trim21	tripartite motif-containing 21	-0.454119
Churc1	churchill domain containing 1	-0.454209
Slu7	SLU7 Homolog, Splicing Factor	-0.454217
Ankrd15	ankyrin repeat domain 15	-0.454549
Anxa4	annexin A4	-0.455142
Braf	v-raf murine sarcoma viral oncogene homolog B1	-0.455247
Fdft1	farnesyl-diphosphate farnesyltransferase 1	-0.455466
Susd2	sushi domain containing 2	-0.455593
Vps4b	vacuolar protein sorting 4 homolog B (S. cerevisiae)	-0.456141
Dffb	DNA fragmentation factor, 40kDa, beta polypeptide (caspase-activated DNase)	-0.456207
Jsrp1	junctional sarcoplasmic reticulum protein 1	-0.456464
Uqcrh	ubiquinol-cytochrome c reductase hinge protein	-0.456684
Nfatc3	nuclear factor of activated T-cells, cytoplasmic, calcineurin-dependent 3	-0.456809
Boc	Boc homolog (mouse)	-0.456824
Usp7	ubiquitin specific peptidase 7 (herpes virus-associated)	-0.456899
Apobec1	apolipoprotein B mRNA editing enzyme, catalytic polypeptide 1	-0.456987
Ptger4	prostaglandin E receptor 4 (subtype EP4)	-0.45719
Trappc6a	trafficking protein particle complex 6A	-0.457307
Toe1	target of EGR1, member 1 (nuclear)	-0.457538
Sephs2	selenophosphate synthetase 2	-0.457665
Sptlc2	serine palmitoyltransferase, long chain base subunit 2	-0.457834
Sorbs1	sorbin and SH3 domain containing 1	-0.458327
Dedd	death effector domain containing	-0.458751
Noc4l	nucleolar complex associated 4 homolog (S. cerevisiae)	-0.45882
Spsb1	splA/ryanodine receptor domain and SOCS box containing 1	-0.458843
Gpr172b	G protein-coupled receptor 172B	-0.459345
Hirip5	HIRA interacting protein 5	-0.459597
Htatsf1	HIV-1 Tat specific factor 1	-0.459727
Hsd17b4	hydroxysteroid (17-beta) dehydrogenase 4	-0.459733
Tpm2	tropomyosin 2 (beta)	-0.459759
Cdk7	cyclin-dependent kinase 7 (MO15 homolog, Xenopus laevis, cdk-activating kinase)	-0.459882
Bcas2	breast carcinoma amplified sequence 2	-0.460316
Poldip3	polymerase (DNA-directed), delta interacting protein 3	-0.460685
Ndnl2	necdin-like 2	-0.460845
Gmps	guanine monphosphate synthetase	-0.461094
Arg1	arginase, liver	-0.461316
Qpctl	glutaminyl-peptide cyclotransferase-like	-0.461382
Surf4	surfeit 4	-0.461445
Mlstd2	male sterility domain containing 2	-0.461481
Thoc4	THO complex 4	-0.461555
Obfc2a	oligonucleotide/oligosaccharide-binding fold containing 2A	-0.461911
Mcl1	myeloid cell leukemia sequence 1 (BCL2-related)	-0.4621
Zbtb9	zinc finger and BTB domain containing 9	-0.46234
Commd5	COMM domain containing 5	-0.462425
Dhrs4	dehydrogenase/reductase (SDR family) member 4	-0.462654
Ruvbl1	RuvB-like 1 (E. coli)	-0.463109
Rod1	ROD1 regulator of differentiation 1 (S. pombe)	-0.463255
Armc9	armadillo repeat containing 9	-0.463407
Optn	optineurin	-0.463622
Cog1	component of oligomeric golgi complex 1	-0.464451
Ap3m1	adaptor-related protein complex 3, mu 1 subunit	-0.464715
Snrpd1	small nuclear ribonucleoprotein D1 polypeptide 16kDa	-0.464922
Ptbp1	polypyrimidine tract binding protein 1	-0.465041
Cryl1	crystallin, lambda 1	-0.465191
Top3b	topoisomerase (DNA) III beta	-0.465259
Pyhin1	pyrin and HIN domain family, member 1	-0.465318
Fech	ferrochelatase (protoporphyria)	-0.465361
Otx1	orthodenticle homolog 1 (Drosophila)	-0.465506
Dgat2	diacylglycerol O-acyltransferase homolog 2 (mouse)	-0.46559
Klf4	Kruppel-like factor 4 (gut)	-0.465686
Rdbp	RD RNA binding protein	-0.465815
Smc4	structural maintenance of chromosomes 4	-0.466407
Sfrs9	splicing factor, arginine/serine-rich 9	-0.466772
Xab1	XPA binding protein 1, GTPase	-0.466867
Rfc2	replication factor C (activator 1) 2, 40kDa	-0.467089
Tmem15	transmembrane protein 15	-0.467203
Slc40a1	solute carrier family 40 (iron-regulated transporter), member 1	-0.46728
Timm9	translocase of inner mitochondrial membrane 9 homolog (yeast)	-0.467354
Pdcd6	programmed cell death 6	-0.467427
Hspa1b	heat shock 70kDa protein 1B	-0.467569
Nubp2	nucleotide binding protein 2 (MinD homolog, E. coli)	-0.468158
Stx6	syntaxin 6	-0.46823
Gnl2	guanine nucleotide binding protein-like 2 (nucleolar)	-0.468746
Zic1	Zic family member 1 (odd-paired homolog, Drosophila)	-0.468861
Mrpl52	mitochondrial ribosomal protein L52	-0.468872
Tmem4	transmembrane protein 4	-0.469166
Ebna1bp2	EBNA1 binding protein 2	-0.469291
Chdh	choline dehydrogenase	-0.469476
Mrpl51	mitochondrial ribosomal protein L51	-0.469503
Rfc3	replication factor C (activator 1) 3, 38kDa	-0.469824
Anapc4	anaphase promoting complex subunit 4	-0.469876
Trpm6	transient receptor potential cation channel, subfamily M, member 6	-0.47005
Qrsl1	glutaminyl-tRNA synthase (glutamine-hydrolyzing)-like 1	-0.470117
Mrps24	mitochondrial ribosomal protein S24	-0.47017
Phf14	PHD finger protein 14	-0.470219
Rpl7l1	ribosomal protein L7-like 1	-0.470709
Mapk13	mitogen-activated protein kinase 13	-0.47091
Pigl	phosphatidylinositol glycan anchor biosynthesis, class L	-0.471195
Acp5	acid phosphatase 5, tartrate resistant	-0.471266
Dnajb11	DnaJ (Hsp40) homolog, subfamily B, member 11	-0.471375
Zbtb1	zinc finger and BTB domain containing 1	-0.471467
Igfbp7	insulin-like growth factor binding protein 7	-0.471879
Snx12	sorting nexin 12	-0.471974
Pomp	proteasome maturation protein	-0.472372
Nfkbiz	nuclear factor of kappa light polypeptide gene enhancer in B-cells inhibitor, zeta	-0.472376
Txnrd3	thioredoxin reductase 3	-0.472393
Crip1	cysteine-rich protein 1 (intestinal)	-0.472646
Mki67	antigen identified by monoclonal antibody Ki-67	-0.472751
Apex1	APEX nuclease (multifunctional DNA repair enzyme) 1	-0.472928
Pmpca	peptidase (mitochondrial processing) alpha	-0.47342
Pex6	peroxisomal biogenesis factor 6	-0.473505
Cst6	cystatin E/M	-0.473563
Erp29	endoplasmic reticulum protein 29	-0.47397
Rbm33	RNA binding motif protein 33	-0.474357
Sp3	Sp3 transcription factor	-0.474637
Nfe2l3	nuclear factor (erythroid-derived 2)-like 3	-0.47475
Zbtb8	zinc finger and BTB domain containing 8	-0.474884
Bag1	BCL2-associated athanogene	-0.475571
Mtch2	mitochondrial carrier homolog 2 (C. elegans)	-0.476634
Decr1	2,4-dienoyl CoA reductase 1, mitochondrial	-0.476909
Rbl1	retinoblastoma-like 1 (p107)	-0.477062
Srp19	signal recognition particle 19kDa	-0.477317
Ckap1	cytoskeleton associated protein 1	-0.477811
Krtcap2	keratinocyte associated protein 2	-0.478295
Casp8	caspase 8, apoptosis-related cysteine peptidase	-0.478536
Atpif1	ATPase inhibitory factor 1	-0.478557
Mrpl39	mitochondrial ribosomal protein L39	-0.478565
Cyp51a1	cytochrome P450, family 51, subfamily A, polypeptide 1	-0.47897
Zfand2b	zinc finger, AN1-type domain 2B	-0.479262
Trim56	tripartite motif-containing 56	-0.479971
Exoc8	exocyst complex component 8	-0.48004
Erh	enhancer of rudimentary homolog (Drosophila)	-0.480497
Tnk1	tyrosine kinase, non-receptor, 1	-0.480548
Dapk2	death-associated protein kinase 2	-0.480871
Sec63	SEC63 homolog (S. cerevisiae)	-0.481119
Slc44a2	solute carrier family 44, member 2	-0.481145
Tmem14c	transmembrane protein 14C	-0.481883
Ly6g6c	lymphocyte antigen 6 complex, locus G6C	-0.481947
Moxd1	monooxygenase, DBH-like 1	-0.482167
Gstk1	glutathione S-transferase kappa 1	-0.483165
Vamp3	vesicle-associated membrane protein 3 (cellubrevin)	-0.483183
Nup98	nucleoporin 98kDa	-0.483264
Efnb2	ephrin-B2	-0.483273
Fabp6	fatty acid binding protein 6, ileal (gastrotropin)	-0.483328
Arl6ip4	ADP-ribosylation-like factor 6 interacting protein 4	-0.483596
Chmp2b	chromatin modifying protein 2B	-0.483731
Arhgef5	Rho guanine nucleotide exchange factor (GEF) 5	-0.483958
Neil1	nei endonuclease VIII-like 1 (E. coli)	-0.484118
Ixl	intersex-like (Drosophila)	-0.484124
Chmp5	chromatin modifying protein 5	-0.484356
Lrrfip1	leucine rich repeat (in FLII) interacting protein 1	-0.484659
Usp6nl	USP6 N-terminal like	-0.484997
Drg1	developmentally regulated GTP binding protein 1	-0.485296
Ccdc49	coiled-coil domain containing 49	-0.485693
Dck	deoxycytidine kinase	-0.485717
Mad2l1	MAD2 mitotic arrest deficient-like 1 (yeast)	-0.485738
Nrap	nebulin-related anchoring protein	-0.486292
Il18	interleukin 18 (interferon-gamma-inducing factor)	-0.486379
Pacs1	phosphofurin acidic cluster sorting protein 1	-0.486783
Casp7	caspase 7, apoptosis-related cysteine peptidase	-0.487051
Csta	cystatin A (stefin A)	-0.487446
Gba	glucosidase, beta; acid (includes glucosylceramidase)	-0.487461
Pgd	phosphogluconate dehydrogenase	-0.487758
Yipf4	Yip1 domain family, member 4	-0.48776
Gmpr2	guanosine monophosphate reductase 2	-0.488878
Ifngr2	interferon gamma receptor 2 (interferon gamma transducer 1)	-0.489168
Nfib	nuclear factor I/B	-0.489284
Edem1	ER degradation enhancer, mannosidase alpha-like 1	-0.489617
Kif22	kinesin family member 22	-0.489636
Ccdc77	coiled-coil domain containing 77	-0.489807
Dlst	dihydrolipoamide S-succinyltransferase (E2 component of 2-oxo-glutarate complex)	-0.489848
Ccdc3	coiled-coil domain containing 3	-0.490281
Mfsd1	major facilitator superfamily domain containing 1	-0.490504
Ddx54	DEAD (Asp-Glu-Ala-Asp) box polypeptide 54	-0.490544
Hnrpm	heterogeneous nuclear ribonucleoprotein M	-0.490715
Cstb	cystatin B (stefin B)	-0.491223
Rnf24	ring finger protein 24	-0.491615
Lama3	laminin, alpha 3	-0.491634
Urod	uroporphyrinogen decarboxylase	-0.491941
Dtx2	deltex homolog 2 (Drosophila)	-0.492559
Taf11	TAF11 RNA polymerase II, TATA box binding protein (TBP)-associated factor, 28kDa	-0.492884
Pin4	protein (peptidylprolyl cis/trans isomerase) NIMA-interacting, 4 (parvulin)	-0.493005
Mki67ip	MKI67 (FHA domain) interacting nucleolar phosphoprotein	-0.49306
Hace1	HECT domain and ankyrin repeat containing, E3 ubiquitin protein ligase 1	-0.493331
Anxa13	annexin A13	-0.493418
Hmgcs1	3-hydroxy-3-methylglutaryl-Coenzyme A synthase 1 (soluble)	-0.493521
March3	membrane-associated ring finger (C3HC4) 3	-0.493611
Rnaseh2a	ribonuclease H2, subunit A	-0.493631
Psma1	proteasome (prosome, macropain) subunit, alpha type, 1	-0.493701
Exosc7	exosome component 7	-0.493786
Ugt1a1	UDP glucuronosyltransferase 1 family, polypeptide A1	-0.493977
Rad18	RAD18 homolog (S. cerevisiae)	-0.494326
Igfbp3	insulin-like growth factor binding protein 3	-0.494382
Cept1	choline/ethanolamine phosphotransferase 1	-0.494847
Trim25	tripartite motif-containing 25	-0.495267
Efha1	EF-hand domain family, member A1	-0.495302
Dnase1l1	deoxyribonuclease I-like 1	-0.495472
Xab2	XPA binding protein 2	-0.4958
Mrpl18	mitochondrial ribosomal protein L18	-0.495861
Alg5	asparagine-linked glycosylation 5 homolog (S. cerevisiae, dolichyl-phosphate beta-glucosyltransferase)	-0.495866
Nmi	N-myc (and STAT) interactor	-0.496045
Cyp2s1	cytochrome P450, family 2, subfamily S, polypeptide 1	-0.496079
Prdm1	PR domain containing 1, with ZNF domain	-0.496827
Eif4ebp1	eukaryotic translation initiation factor 4E binding protein 1	-0.49692
Krt23	keratin 23 (histone deacetylase inducible)	-0.4972
Cox17	COX17 cytochrome c oxidase assembly homolog (S. cerevisiae)	-0.497356
Fgd3	FYVE, RhoGEF and PH domain containing 3	-0.49802
Mta3	metastasis associated 1 family, member 3	-0.498103
Tmem45a	transmembrane protein 45A	-0.498345
Sgpl1	sphingosine-1-phosphate lyase 1	-0.498372
Denr	density-regulated protein	-0.498508
Trit1	tRNA isopentenyltransferase 1	-0.498931
Psmd14	proteasome (prosome, macropain) 26S subunit, non-ATPase, 14	-0.498981
Mina	MYC induced nuclear antigen	-0.499203
Ppfia1	protein tyrosine phosphatase, receptor type, f polypeptide (PTPRF), interacting protein (liprin), alpha 1	-0.499281
Ephx2	epoxide hydrolase 2, cytoplasmic	-0.499309
Mon1b	MON1 homolog B (yeast)	-0.499452
Crabp2	cellular retinoic acid binding protein 2	-0.499585
Trspap1	tRNA selenocysteine associated protein 1	-0.499626
Rlf	rearranged L-myc fusion	-0.500198
Cdh1	cadherin 1, type 1, E-cadherin (epithelial)	-0.500559
Ugt1a10	UDP glucuronosyltransferase 1 family, polypeptide A10	-0.500801
Skiv2l2	superkiller viralicidic activity 2-like 2 (S. cerevisiae)	-0.500966
Wdr34	WD repeat domain 34	-0.501023
Snai2	snail homolog 2 (Drosophila)	-0.501122
Parn	poly(A)-specific ribonuclease (deadenylation nuclease)	-0.50121
Btg3	BTG family, member 3	-0.501313
Polr3c	polymerase (RNA) III (DNA directed) polypeptide C (62kD)	-0.501318
Rhov	ras homolog gene family, member V	-0.50136
Chchd3	coiled-coil-helix-coiled-coil-helix domain containing 3	-0.501922
Ccna2	cyclin A2	-0.502062
Csnk1a1	casein kinase 1, alpha 1	-0.502279
Tuft1	tuftelin 1	-0.502712
Nans	N-acetylneuraminic acid synthase (sialic acid synthase)	-0.502893
Sf3a3	splicing factor 3a, subunit 3, 60kDa	-0.502901
Timm23	translocase of inner mitochondrial membrane 23 homolog (yeast)	-0.503378
Cth	cystathionase (cystathionine gamma-lyase)	-0.503479
Atad3a	ATPase family, AAA domain containing 3A	-0.503726
Sprr1a	small proline-rich protein 1A	-0.504382
Ndufa6	NADH dehydrogenase (ubiquinone) 1 alpha subcomplex, 6, 14kDa	-0.504677
Mapkap1	mitogen-activated protein kinase associated protein 1	-0.504731
Cbln1	cerebellin 1 precursor	-0.504879
Ube2f	ubiquitin-conjugating enzyme E2F (putative)	-0.505081
Tmed9	transmembrane emp24 protein transport domain containing 9	-0.50528
Mum1	melanoma associated antigen (mutated) 1	-0.505342
Ssbp1	single-stranded DNA binding protein 1	-0.505748
Birc3	baculoviral IAP repeat-containing 3	-0.505751
Wwc1	WW, C2 and coiled-coil domain containing 1	-0.505861
Cpm	carboxypeptidase M	-0.505983
Ndufa2	NADH dehydrogenase (ubiquinone) 1 alpha subcomplex, 2, 8kDa	-0.506033
Adam17	ADAM metallopeptidase domain 17 (tumor necrosis factor, alpha, converting enzyme)	-0.506084
Bola2	bolA homolog 2 (E. coli)	-0.506765
Cyld	cylindromatosis (turban tumor syndrome)	-0.507015
Irx2	iroquois homeobox protein 2	-0.507187
Nme2	non-metastatic cells 2, protein (NM23B) expressed in	-0.507268
Selk	Selenoprotein K	-0.507798
Adsl	adenylosuccinate lyase	-0.508157
Dhcr24	24-dehydrocholesterol reductase	-0.508222
Qars	glutaminyl-tRNA synthetase	-0.50841
Uxt	ubiquitously-expressed transcript	-0.508614
Gdpd2	glycerophosphodiester phosphodiesterase domain containing 2	-0.508871
Chmp2a	chromatin modifying protein 2A	-0.509357
Tarsl1	threonyl-tRNA synthetase-like 1	-0.509824
Dhcr7	7-dehydrocholesterol reductase	-0.510383
Polr2i	polymerase (RNA) II (DNA directed) polypeptide I, 14.5kDa	-0.510674
Cd36	CD36 molecule (thrombospondin receptor)	-0.51079
Plagl2	pleiomorphic adenoma gene-like 2	-0.510796
Rnf135	ring finger protein 135	-0.510996
Rreb1	ras responsive element binding protein 1	-0.511019
Cldn1	claudin 1	-0.511603
Ddx27	DEAD (Asp-Glu-Ala-Asp) box polypeptide 27	-0.512248
Cab39	calcium binding protein 39	-0.512522
Taz	tafazzin (cardiomyopathy, dilated 3A (X-linked); endocardial fibroelastosis 2; Barth syndrome)	-0.512559
Nubp1	nucleotide binding protein 1 (MinD homolog, E. coli)	-0.512568
Acacb	acetyl-Coenzyme A carboxylase beta	-0.51315
Lrrfip2	leucine rich repeat (in FLII) interacting protein 2	-0.513402
Rilp	Rab interacting lysosomal protein	-0.513531
Pank1	pantothenate kinase 1	-0.513579
Vrk1	vaccinia related kinase 1	-0.513721
Dusp12	dual specificity phosphatase 12	-0.513765
Sod1	superoxide dismutase 1, soluble (amyotrophic lateral sclerosis 1 (adult))	-0.514036
Trmt1	TRM1 tRNA methyltransferase 1 homolog (S. cerevisiae)	-0.514354
Cblb	Cas-Br-M (murine) ecotropic retroviral transforming sequence b	-0.514387
Tnfaip1	tumor necrosis factor, alpha-induced protein 1 (endothelial)	-0.514393
Wtap	Wilms tumor 1 associated protein	-0.514847
Ddx39	DEAD (Asp-Glu-Ala-Asp) box polypeptide 39	-0.515691
Adm	adrenomedullin	-0.515904
Gtf3c2	general transcription factor IIIC, polypeptide 2, beta 110kDa	-0.515918
Snrpg	small nuclear ribonucleoprotein polypeptide G	-0.516165
Hsd17b7	hydroxysteroid (17-beta) dehydrogenase 7	-0.516233
Mrpl9	mitochondrial ribosomal protein L9	-0.516312
Tradd	TNFRSF1A-associated via death domain	-0.518595
Pigr	polymeric immunoglobulin receptor	-0.518657
Katna1	katanin p60 (ATPase-containing) subunit A 1	-0.518918
Chmp1b	chromatin modifying protein 1B	-0.519675
Pld2	phospholipase D2	-0.519705
Kcnk6	potassium channel, subfamily K, member 6	-0.520247
Csrp2	cysteine and glycine-rich protein 2	-0.520505
Mtmr12	myotubularin related protein 12	-0.520586
Commd6	COMM domain containing 6	-0.521699
Odf2	outer dense fiber of sperm tails 2	-0.52228
Cpox	coproporphyrinogen oxidase	-0.523332
Agxt2l2	alanine-glyoxylate aminotransferase 2-like 2	-0.524151
Ces1	carboxylesterase 1 (monocyte/macrophage serine esterase 1)	-0.524585
Slc35a3	solute carrier family 35 (UDP-N-acetylglucosamine (UDP-GlcNAc) transporter), member A3	-0.524592
Slc35a2	solute carrier family 35 (UDP-galactose transporter), member A2	-0.524789
Tmed3	transmembrane emp24 protein transport domain containing 3	-0.524936
Fahd1	fumarylacetoacetate hydrolase domain containing 1	-0.524986
Atad2	ATPase family, AAA domain containing 2	-0.52609
Brap	BRCA1 associated protein	-0.526492
Bola3	bolA homolog 3 (E. coli)	-0.527485
Xpot	exportin, tRNA (nuclear export receptor for tRNAs)	-0.527616
Taf13	TAF13 RNA polymerase II, TATA box binding protein (TBP)-associated factor, 18kDa	-0.527935
Rai16	retinoic acid induced 16	-0.527944
Cybasc3	cytochrome b, ascorbate dependent 3	-0.528099
Sdf2	stromal cell-derived factor 2	-0.528347
Cno	cappuccino homolog (mouse)	-0.528674
Mettl7a	methyltransferase like 7A	-0.52937
Prg4	proteoglycan 4	-0.529499
Spag7	sperm associated antigen 7	-0.529669
Incenp	inner centromere protein antigens 135/155kDa	-0.530203
Pinx1	PIN2/TERF1 Interacting, Telomerase Inhibitor 1	-0.530618
Med8	mediator of RNA polymerase II transcription, subunit 8 homolog (S. cerevisiae)	-0.531051
Sc4mol	sterol-C4-methyl oxidase-like	-0.531264
Mical1	microtubule associated monoxygenase, calponin and LIM domain containing 1	-0.532516
Map2k6	mitogen-activated protein kinase kinase 6	-0.532703
Dpp7	dipeptidyl-peptidase 7	-0.532998
Uqcrb	ubiquinol-cytochrome c reductase binding protein	-0.533347
Foxp1	forkhead box P1	-0.534466
Entpd1	ectonucleoside triphosphate diphosphohydrolase 1	-0.534756
Acsl5	acyl-CoA synthetase long-chain family member 5	-0.53485
Tmprss13	transmembrane protease, serine 13	-0.535034
Tacstd1	tumor-associated calcium signal transducer 1	-0.536392
Acaa2	acetyl-Coenzyme A acyltransferase 2 (mitochondrial 3-oxoacyl-Coenzyme A thiolase)	-0.536488
Wrn	Werner syndrome	-0.536625
Bcap31	B-cell receptor-associated protein 31	-0.537073
B3galnt2	beta-1,3-N-acetylgalactosaminyltransferase 2	-0.537951
Dsp	desmoplakin	-0.538231
Plcb3	phospholipase C, beta 3 (phosphatidylinositol-specific)	-0.538427
Cklf	chemokine-like factor	-0.538442
Crb3	crumbs homolog 3 (Drosophila)	-0.538467
Nat5	N-acetyltransferase 5	-0.539008
Krt17	keratin 17	-0.539465
Commd3	COMM domain containing 3	-0.539559
Amid	apoptosis-inducing factor (AIF)-like mitochondrion-associated inducer of death	-0.541638
Pigh	phosphatidylinositol glycan anchor biosynthesis, class H	-0.542738
Mlh1	mutL homolog 1, colon cancer, nonpolyposis type 2 (E. coli)	-0.543718
Gtf2f2	general transcription factor IIF, polypeptide 2, 30kDa	-0.544854
Vps54	vacuolar protein sorting 54 (S. cerevisiae)	-0.545667
Acat2	acetyl-Coenzyme A acetyltransferase 2 (acetoacetyl Coenzyme A thiolase)	-0.545755
Cdsn	corneodesmosin	-0.545869
Dhrs7	dehydrogenase/reductase (SDR family) member 7	-0.546123
Psph	phosphoserine phosphatase	-0.546273
Sbsn	suprabasin	-0.546652
Brf1	BRF1 homolog, subunit of RNA polymerase III transcription initiation factor IIIB (S. cerevisiae)	-0.547485
Mycbp	c-myc binding protein	-0.548821
Elovl1	elongation of very long chain fatty acids (FEN1/Elo2, SUR4/Elo3, yeast)-like 1	-0.549455
Cbr4	carbonyl reductase 4	-0.550096
Acsl4	acyl-CoA synthetase long-chain family member 4	-0.550705
Pigk	phosphatidylinositol glycan anchor biosynthesis, class K	-0.550828
Preb	prolactin regulatory element binding	-0.551588
Rnaseh2c	ribonuclease H2, subunit C	-0.551813
Rars	arginyl-tRNA synthetase	-0.552817
Gtf2f1	general transcription factor IIF, polypeptide 1, 74kDa	-0.553665
Hmgcr	3-hydroxy-3-methylglutaryl-Coenzyme A reductase	-0.554594
Mrps35	mitochondrial ribosomal protein S35	-0.554607
Ppp1cb	protein phosphatase 1, catalytic subunit, beta isoform	-0.555196
March8	membrane-associated ring finger (C3HC4) 8	-0.555727
Tmem147	transmembrane protein 147	-0.559095
Lsm5	LSM5 homolog, U6 small nuclear RNA associated (S. cerevisiae)	-0.560285
Pxmp4	peroxisomal membrane protein 4, 24kDa	-0.560358
Dscr3	Down syndrome critical region gene 3	-0.560843
Mrps26	mitochondrial ribosomal protein S26	-0.561375
Exosc4	exosome component 4	-0.562011
Rfwd3	ring finger and WD repeat domain 3	-0.56405
Pdgfa	platelet-derived growth factor alpha polypeptide	-0.564221
Dera	2-deoxyribose-5-phosphate aldolase homolog (C. elegans)	-0.564473
Ssrp1	structure specific recognition protein 1	-0.565256
B4galt7	xylosylprotein beta 1,4-galactosyltransferase, polypeptide 7 (galactosyltransferase I)	-0.565338
Lyk5	Protein kinase LYK5	-0.565953
Pon2	paraoxonase 2	-0.568175
Mrps18c	mitochondrial ribosomal protein S18C	-0.568538
Ivl	involucrin	-0.569345
Zwint	ZW10 interactor	-0.569387
Scrn3	secernin 3	-0.570848
Trak1	trafficking protein, kinesin binding 1	-0.571023
Commd1	copper metabolism (Murr1) domain containing 1	-0.571729
Elovl7	ELOVL family member 7, elongation of long chain fatty acids (yeast)	-0.572185
Krt10	keratin 10 (epidermolytic hyperkeratosis; keratosis palmaris et plantaris)	-0.572621
Rad1	RAD1 homolog (S. pombe)	-0.573819
Ros1	v-ros UR2 sarcoma virus oncogene homolog 1 (avian)	-0.573992
Tmem85	transmembrane protein 85	-0.576733
Top1mt	topoisomerase (DNA) I, mitochondrial	-0.577276
Paox	polyamine oxidase (exo-N4-amino)	-0.581422
Nucb2	nucleobindin 2	-0.58239
Mbtd1	mbt domain containing 1	-0.582721
Lbr	lamin B receptor	-0.583042
Eppk1	epiplakin 1	-0.584489
Adrm1	adhesion regulating molecule 1	-0.584912
Lmna	lamin A/C	-0.585806
Acot1	acyl-CoA thioesterase 1	-0.589046
Nup37	nucleoporin 37kDa	-0.590005
Wdr73	WD repeat domain 73	-0.593167
E4f1	E4F transcription factor 1	-0.595819
Actl6a	actin-like 6A	-0.600593
Pgm1	phosphoglucomutase 1	-0.600801
Eif4e2	eukaryotic translation initiation factor 4E member 2	-0.602219
Ptplb	protein tyrosine phosphatase-like (proline instead of catalytic arginine), member b	-0.610847
Gltscr2	glioma tumor suppressor candidate region gene 2	-0.612586
Sharpin	SHANK-associated RH domain interactor	-0.615395
Pctp	phosphatidylcholine transfer protein	-0.617828
Ube2e1	ubiquitin-conjugating enzyme E2E 1 (UBC4/5 homolog, yeast)	-0.618688
Cog4	component of oligomeric golgi complex 4	-0.620795
Utp11l	UTP11-like, U3 small nucleolar ribonucleoprotein, (yeast)	-0.626314
Rps27l	ribosomal protein S27-like	-0.631192
Nxt1	NTF2-like export factor 1	-0.63686
Mrps28	mitochondrial ribosomal protein S28	-0.637494
Lrrc28	leucine rich repeat containing 28	-0.63766
Rab27a	RAB27A, member RAS oncogene family	-0.639291
Rpl30	ribosomal protein L30	-0.645037
Tax1bp3	Tax1 (human T-cell leukemia virus type I) binding protein 3	-0.647752
Ap4b1	adaptor-related protein complex 4, beta 1 subunit	-0.66069
All genes were significantly correlated (uncorrected p≤0.05) with Cacna2d1 in the whole eye of BXD strains. Genes were ranked according to the correlation coefficient and used for Gene Set Enrichment Analysis.
