# Supplementary material for: Systems genetics identifies a role for Cacna2d1 regulation in elevated intraocular pressure and glaucoma susceptibility
Source: Nat Commun. 2017 Nov 24;8:1755. doi: 10.1038/s41467-017-00837-5 (PMC5701146; doi:10.1038/s41467-017-00837-5)
Supplement: Supplementary file 2 — Supplementary Data 2 [file 41467_2017_837_MOESM2_ESM.xlsx]

## Sheet: Sheet1
Supplementary Data 2: All sequence polymorphisms and structural variants (insertions/deletions) between the reference sequence (B6) and parental strain D2 according to the Sanger Insititute's Mouse Genomes Project and the CITG.
Index	SNP ID	Chr	Mb	Alleles	Exon	Domain 1	Domain 2	Function	Details	C57BL/6J	DBA/2J		Index	ID	Type	InDel Chr	Mb Start	Mb End	Strand	Size	Sequence	Source
1	wt37-5-15442458	5	15.4425	A/G		Intron	Nonsplice Site			A	G		1	Indel_43387	Insertion	5	15.4477	15.4477	+	3	TTG	CITG
2	wt37-5-15442993	5	15.443	T/A		Intron	Nonsplice Site			T	A		2	Indel_43388	Deletion	5	15.4543	15.4543	+	-2	GG	CITG
3	wt37-5-15443082	5	15.4431	G/A		Intron	Nonsplice Site			G	A		3	Indel_43389	Deletion	5	15.4639	15.4639	+	-1	G	CITG
4	wt37-5-15443512	5	15.4435	C/T		Intron	Nonsplice Site			C	T		4	Indel_43390	Deletion	5	15.4776	15.4776	+	-1	T	CITG
5	wt37-5-15443559	5	15.4436	A/T		Intron	Nonsplice Site			A	T		5	Indel_43391	Deletion	5	15.4798	15.4798	+	-11	CCTCCCTGGTT	CITG
6	wt37-5-15443824	5	15.4438	C/G		Intron	Nonsplice Site			C	G		6	Indel_43392	Insertion	5	15.4846	15.4846	+	1	G	CITG
7	wt37-5-15444207	5	15.4442	G/A		Intron	Nonsplice Site			G	A		7	Indel_43393	Deletion	5	15.485	15.485	+	-3	TTG	CITG
8	wt37-5-15444225	5	15.4442	A/C		Intron	Nonsplice Site			A	C		8	Indel_43394	Deletion	5	15.5836	15.5836	+	-1	A	CITG
9	wt37-5-15444411	5	15.4444	C/A		Intron	Nonsplice Site			C	A		9	Indel_43395	Deletion	5	15.6007	15.6007	+	-10	TATACACACT	CITG
10	wt37-5-15444470	5	15.4445	A/C		Intron	Nonsplice Site			A	C		10	Indel_43396	Insertion	5	15.7622	15.7622	+	1	C	CITG
11	wt37-5-15444554	5	15.4446	T/C		Intron	Nonsplice Site			T	C		11	Indel_43397	Deletion	5	15.7697	15.7697	+	-2	AA	CITG
12	wt37-5-15444560	5	15.4446	A/G		Intron	Nonsplice Site			A	G		12	Indel_43398	Deletion	5	15.7729	15.7729	+	-1	C	CITG
13	wt37-5-15445190	5	15.4452	A/G		Intron	Nonsplice Site			A	G		13	Indel_43399	Insertion	5	15.7995	15.7995	+	2	AT	CITG
14	wt37-5-15445535	5	15.4455	A/G		Intron	Nonsplice Site			A	G		14	Indel_43400	Deletion	5	15.8001	15.8001	+	-4	TTTT	CITG
15	wt37-5-15445546	5	15.4455	C/T		Intron	Nonsplice Site			C	T		15	Indel_43401	Insertion	5	15.802	15.802	+	3	GAC	CITG
16	wt37-5-15445601	5	15.4456	G/A		Intron	Nonsplice Site			G	A		16	Indel_43402	Deletion	5	15.8041	15.8041	+	-1	C	CITG
17	wt37-5-15445657	5	15.4457	T/C		Intron	Nonsplice Site			T	C		17	Indel_43403	Insertion	5	15.8071	15.8071	+	3	ATT	CITG
18	wt37-5-15445713	5	15.4457	C/T		Intron	Nonsplice Site			C	T		18	Indel_43404	Deletion	5	15.8144	15.8144	+	-4	AAGC	CITG
19	wt37-5-15445763	5	15.4458	A/T		Intron	Nonsplice Site			A	T		19	Indel_43405	Deletion	5	15.8149	15.8149	+	-2	TT	CITG
20	wt37-5-15445764	5	15.4458	A/T		Intron	Nonsplice Site			A	T		20	Indel_43406	Deletion	5	15.8157	15.8157	+	-2	AA	CITG
21	wt37-5-15445979	5	15.446	G/A		Intron	Nonsplice Site			G	A		21	Indel_43407	Deletion	5	15.8191	15.8191	+	-4	CTGA	CITG
22	wt37-5-15446077	5	15.4461	C/A		Intron	Nonsplice Site			C	A		22	Indel_43408	Insertion	5	15.8193	15.8193	+	1	G	CITG
23	MRS1485136	5	15.4463	T/A		Intron	Nonsplice Site			T	A		23	Indel_43409	Deletion	5	15.8429	15.8429	+	-1	T	CITG
24	wt37-5-15446364	5	15.4464	T/C		Intron	Nonsplice Site			T	C		24	Indel_43410	Deletion	5	15.8528	15.8528	+	-2	GA	CITG
25	wt37-5-15446407	5	15.4464	T/C		Intron	Nonsplice Site			T	C		25	Indel_43411	Deletion	5	15.8551	15.8551	+	-2	AT	CITG
26	wt37-5-15446584	5	15.4466	G/A		Intron	Nonsplice Site			G	A		26	Indel_43412	Deletion	5	15.8646	15.8646	+	-1	C	CITG
27	wt37-5-15446652	5	15.4467	T/C		Intron	Nonsplice Site			T	C		27	Indel_43413	Deletion	5	15.8646	15.8646	+	-1	C	CITG
28	wt37-5-15446744	5	15.4467	A/T		Intron	Nonsplice Site			A	T		28	Indel_43414	Insertion	5	15.8687	15.8687	+	1	T	CITG
29	wt37-5-15446843	5	15.4468	T/C		Intron	Nonsplice Site			T	C		29	Indel_43415	Insertion	5	15.8693	15.8693	+	1	C	CITG
30	wt37-5-15446998	5	15.447	G/A		Intron	Nonsplice Site			G	A		30	Indel_43416	Insertion	5	15.8707	15.8707	+	1	T	CITG
31	wt37-5-15447081	5	15.4471	G/A		Intron	Nonsplice Site			G	A
32	wt37-5-15447382	5	15.4474	G/A		Intron	Nonsplice Site			G	A
33	wt37-5-15447522	5	15.4475	C/A		Intron	Nonsplice Site			C	A
34	wt37-5-15447836	5	15.4478	T/C		Intron	Nonsplice Site			T	C
35	wt37-5-15448011	5	15.448	T/A		Intron	Nonsplice Site			T	A
36	wt37-5-15448085	5	15.4481	A/G		Intron	Nonsplice Site			A	G
37	wt37-5-15448235	5	15.4482	A/G		Intron	Nonsplice Site			A	G
38	wt37-5-15448253	5	15.4483	G/A		Intron	Nonsplice Site			G	A
39	wt37-5-15448255	5	15.4483	T/C		Intron	Nonsplice Site			T	C
40	wt37-5-15448454	5	15.4485	T/C		Intron	Nonsplice Site			T	C
41	wt37-5-15448457	5	15.4485	T/C		Intron	Nonsplice Site			T	C
42	wt37-5-15448462	5	15.4485	T/C		Intron	Nonsplice Site			T	C
43	wt37-5-15448464	5	15.4485	G/C		Intron	Nonsplice Site			G	C
44	rs33501182	5	15.4485	C/G		Intron	Nonsplice Site			C	G
45	wt37-5-15448492	5	15.4485	A/G		Intron	Nonsplice Site			A	G
46	wt37-5-15448593	5	15.4486	G/T		Intron	Nonsplice Site			G	T
47	wt37-5-15448687	5	15.4487	C/A		Intron	Nonsplice Site			C	A
48	wt37-5-15448832	5	15.4488	C/G		Intron	Nonsplice Site			C	G
49	wt37-5-15448957	5	15.449	C/T		Intron	Nonsplice Site			C	T
50	wt37-5-15449064	5	15.4491	C/G		Intron	Nonsplice Site			C	G
51	wt37-5-15449168	5	15.4492	G/T		Intron	Nonsplice Site			G	T
52	wt37-5-15449250	5	15.4492	T/C		Intron	Nonsplice Site			T	C
53	wt37-5-15449298	5	15.4493	G/A		Intron	Nonsplice Site			G	A
54	wt37-5-15449360	5	15.4494	A/G		Intron	Nonsplice Site			A	G
55	wt37-5-15449394	5	15.4494	C/A		Intron	Nonsplice Site			C	A
56	wt37-5-15449468	5	15.4495	C/G		Intron	Nonsplice Site			C	G
57	wt37-5-15449506	5	15.4495	G/T		Intron	Nonsplice Site			G	T
58	wt37-5-15449524	5	15.4495	C/T		Intron	Nonsplice Site			C	T
59	wt37-5-15449654	5	15.4497	A/G		Intron	Nonsplice Site			A	G
60	wt37-5-15449691	5	15.4497	G/A		Intron	Nonsplice Site			G	A
61	wt37-5-15449695	5	15.4497	C/A		Intron	Nonsplice Site			C	A
62	wt37-5-15449704	5	15.4497	C/T		Intron	Nonsplice Site			C	T
63	wt37-5-15450160	5	15.4502	A/G		Intron	Nonsplice Site			A	G
64	wt37-5-15450161	5	15.4502	G/T		Intron	Nonsplice Site			G	T
65	wt37-5-15451452	5	15.4515	C/T		Intron	Nonsplice Site			C	T
66	wt37-5-15453919	5	15.4539	A/G		Intron	Nonsplice Site			A	G
67	wt37-5-15454310	5	15.4543	A/T		Intron	Nonsplice Site			A	T
68	wt37-5-15454463	5	15.4545	A/G		Intron	Nonsplice Site			A	G
69	wt37-5-15454464	5	15.4545	G/T		Intron	Nonsplice Site			G	T
70	wt37-5-15454791	5	15.4548	T/G		Intron	Nonsplice Site			T	G
71	wt37-5-15454793	5	15.4548	G/T		Intron	Nonsplice Site			G	T
72	wt37-5-15454803	5	15.4548	T/G		Intron	Nonsplice Site			T	G
73	wt37-5-15455183	5	15.4552	A/G		Intron	Nonsplice Site			A	G
74	wt37-5-15455481	5	15.4555	A/T		Intron	Nonsplice Site			A	T
75	wt37-5-15455593	5	15.4556	C/T		Intron	Nonsplice Site			C	T
76	wt37-5-15455972	5	15.456	A/T		Intron	Nonsplice Site			A	T
77	wt37-5-15456818	5	15.4568	C/A		Intron	Nonsplice Site			C	A
78	wt37-5-15457011	5	15.457	C/T		Intron	Nonsplice Site			C	T
79	wt37-5-15458310	5	15.4583	C/T		Intron	Nonsplice Site			C	T
80	wt37-5-15458313	5	15.4583	C/A		Intron	Nonsplice Site			C	A
81	wt37-5-15458359	5	15.4584	T/G		Intron	Nonsplice Site			T	G
82	wt37-5-15458362	5	15.4584	A/G		Intron	Nonsplice Site			A	G
83	wt37-5-15458386	5	15.4584	C/A		Intron	Nonsplice Site			C	A
84	wt37-5-15458421	5	15.4584	G/A		Intron	Nonsplice Site			G	A
85	wt37-5-15458449	5	15.4584	T/C		Intron	Nonsplice Site			T	C
86	wt37-5-15458457	5	15.4585	C/T		Intron	Nonsplice Site			C	T
87	wt37-5-15458859	5	15.4589	T/C		Intron	Nonsplice Site			T	C
88	wt37-5-15458860	5	15.4589	C/G		Intron	Nonsplice Site			C	G
89	wt37-5-15458868	5	15.4589	T/C		Intron	Nonsplice Site			T	C
90	wt37-5-15459010	5	15.459	T/C		Intron	Nonsplice Site			T	C
91	MRS1485189	5	15.4595	A/C		Intron	Nonsplice Site			A	C
92	wt37-5-15461450	5	15.4614	G/A		Intron	Nonsplice Site			G	A
93	wt37-5-15462288	5	15.4623	T/C		Intron	Nonsplice Site			T	C
94	wt37-5-15462409	5	15.4624	A/C		Intron	Nonsplice Site			A	C
95	MRS1485195	5	15.4624	G/A		Intron	Nonsplice Site			G	A
96	wt37-5-15462534	5	15.4625	T/C		Intron	Nonsplice Site			T	C
97	wt37-5-15462569	5	15.4626	T/G		Intron	Nonsplice Site			T	G
98	wt37-5-15462636	5	15.4626	T/C		Intron	Nonsplice Site			T	C
99	wt37-5-15462649	5	15.4626	A/G		Intron	Nonsplice Site			A	G
100	wt37-5-15462876	5	15.4629	T/G		Intron	Nonsplice Site			T	G
101	wt37-5-15462898	5	15.4629	G/A		Intron	Nonsplice Site			G	A
102	wt37-5-15462916	5	15.4629	A/C		Intron	Nonsplice Site			A	C
103	wt37-5-15462930	5	15.4629	A/G		Intron	Nonsplice Site			A	G
104	wt37-5-15462938	5	15.4629	A/G		Intron	Nonsplice Site			A	G
105	wt37-5-15463037	5	15.463	C/G		Intron	Nonsplice Site			C	G
106	wt37-5-15463066	5	15.4631	C/A		Intron	Nonsplice Site			C	A
107	wt37-5-15463187	5	15.4632	A/G		Intron	Nonsplice Site			A	G
108	wt37-5-15463193	5	15.4632	G/A		Intron	Nonsplice Site			G	A
109	wt37-5-15463426	5	15.4634	T/C		Intron	Nonsplice Site			T	C
110	wt37-5-15463436	5	15.4634	C/T		Intron	Nonsplice Site			C	T
111	wt37-5-15463487	5	15.4635	G/A		Intron	Nonsplice Site			G	A
112	wt37-5-15463586	5	15.4636	G/A		Intron	Nonsplice Site			G	A
113	wt37-5-15463653	5	15.4637	T/C		Intron	Nonsplice Site			T	C
114	wt37-5-15463750	5	15.4637	T/C		Intron	Nonsplice Site			T	C
115	MRS1485212	5	15.4638	C/A		Intron	Nonsplice Site			C	A
116	wt37-5-15463790	5	15.4638	T/A		Intron	Nonsplice Site			T	A
117	wt37-5-15463796	5	15.4638	G/T		Intron	Nonsplice Site			G	T
118	wt37-5-15463952	5	15.464	T/C		Intron	Nonsplice Site			T	C
119	wt37-5-15463961	5	15.464	A/T		Intron	Nonsplice Site			A	T
120	wt37-5-15464000	5	15.464	A/G		Intron	Nonsplice Site			A	G
121	wt37-5-15464003	5	15.464	C/T		Intron	Nonsplice Site			C	T
122	wt37-5-15464063	5	15.4641	G/A		Intron	Nonsplice Site			G	A
123	wt37-5-15464095	5	15.4641	T/C		Intron	Nonsplice Site			T	C
124	wt37-5-15464145	5	15.4641	T/A		Intron	Nonsplice Site			T	A
125	rs49095138	5	15.4644	A/T		Intron	Nonsplice Site			A	T
126	wt37-5-15464435	5	15.4644	T/A		Intron	Nonsplice Site			T	A
127	wt37-5-15464531	5	15.4645	T/G		Intron	Nonsplice Site			T	G
128	wt37-5-15466176	5	15.4662	A/T		Intron	Nonsplice Site			A	T
129	wt37-5-15466384	5	15.4664	T/C		Intron	Nonsplice Site			T	C
130	wt37-5-15466440	5	15.4664	T/C		Intron	Nonsplice Site			T	C
131	wt37-5-15466441	5	15.4664	G/A		Intron	Nonsplice Site			G	A
132	wt37-5-15468474	5	15.4685	A/G		Intron	Nonsplice Site			A	G
133	wt37-5-15468555	5	15.4686	A/T		Intron	Nonsplice Site			A	T
134	MRS1485225	5	15.4686	T/A		Intron	Nonsplice Site			T	A
135	wt37-5-15468557	5	15.4686	A/T		Intron	Nonsplice Site			A	T
136	wt37-5-15469812	5	15.4698	T/A		Intron	Nonsplice Site			T	A
137	wt37-5-15470117	5	15.4701	T/A		Intron	Nonsplice Site			T	A
138	wt37-5-15470387	5	15.4704	G/T		Intron	Nonsplice Site			G	T
139	MRS1485230	5	15.4705	A/G		Intron	Nonsplice Site			A	G
140	wt37-5-15470576	5	15.4706	A/T		Intron	Nonsplice Site			A	T
141	wt37-5-15473176	5	15.4732	C/T		Intron	Nonsplice Site			C	T
142	wt37-5-15474347	5	15.4743	A/G		Intron	Nonsplice Site			A	G
143	wt37-5-15474474	5	15.4745	G/A		Intron	Nonsplice Site			G	A
144	wt37-5-15475596	5	15.4756	C/A		Intron	Nonsplice Site			C	A
145	wt37-5-15476295	5	15.4763	C/T		Intron	Nonsplice Site			C	T
146	wt37-5-15476327	5	15.4763	C/T		Intron	Nonsplice Site			C	T
147	wt37-5-15477455	5	15.4775	A/G		Intron	Nonsplice Site			A	G
148	wt37-5-15477554	5	15.4776	A/G		Intron	Nonsplice Site			A	G
149	wt37-5-15477582	5	15.4776	T/G		Intron	Nonsplice Site			T	G
150	wt37-5-15477656	5	15.4777	G/A		Intron	Nonsplice Site			G	A
151	wt37-5-15478422	5	15.4784	T/C		Intron	Nonsplice Site			T	C
152	wt37-5-15478432	5	15.4784	C/T		Intron	Nonsplice Site			C	T
153	wt37-5-15478502	5	15.4785	T/C		Intron	Nonsplice Site			T	C
154	wt37-5-15478592	5	15.4786	C/A		Intron	Nonsplice Site			C	A
155	wt37-5-15478617	5	15.4786	G/A		Intron	Nonsplice Site			G	A
156	wt37-5-15478803	5	15.4788	T/C		Intron	Nonsplice Site			T	C
157	wt37-5-15478864	5	15.4789	T/G		Intron	Nonsplice Site			T	G
158	wt37-5-15478971	5	15.479	C/T		Intron	Nonsplice Site			C	T
159	wt37-5-15479132	5	15.4791	T/C		Intron	Nonsplice Site			T	C
160	wt37-5-15479263	5	15.4793	T/C		Intron	Nonsplice Site			T	C
161	wt37-5-15479276	5	15.4793	A/G		Intron	Nonsplice Site			A	G
162	wt37-5-15479304	5	15.4793	T/C		Intron	Nonsplice Site			T	C
163	wt37-5-15479586	5	15.4796	A/T		Intron	Nonsplice Site			A	T
164	wt37-5-15479588	5	15.4796	A/G		Intron	Nonsplice Site			A	G
165	wt37-5-15479590	5	15.4796	A/G		Intron	Nonsplice Site			A	G
166	wt37-5-15479615	5	15.4796	A/C		Intron	Nonsplice Site			A	C
167	wt37-5-15479616	5	15.4796	T/A		Intron	Nonsplice Site			T	A
168	wt37-5-15479626	5	15.4796	G/C		Intron	Nonsplice Site			G	C
169	wt37-5-15479630	5	15.4796	C/T		Intron	Nonsplice Site			C	T
170	wt37-5-15479783	5	15.4798	G/A		Intron	Nonsplice Site			G	A
171	wt37-5-15479929	5	15.4799	A/C		Intron	Nonsplice Site			A	C
172	wt37-5-15479937	5	15.4799	C/T		Intron	Nonsplice Site			C	T
173	wt37-5-15479944	5	15.4799	C/T		Intron	Nonsplice Site			C	T
174	wt37-5-15479965	5	15.48	A/G		Intron	Nonsplice Site			A	G
175	wt37-5-15479972	5	15.48	A/G		Intron	Nonsplice Site			A	G
176	wt37-5-15479993	5	15.48	C/T		Intron	Nonsplice Site			C	T
177	wt37-5-15480091	5	15.4801	G/C		Intron	Nonsplice Site			G	C
178	wt37-5-15480121	5	15.4801	T/C		Intron	Nonsplice Site			T	C
179	wt37-5-15480157	5	15.4802	T/A		Intron	Nonsplice Site			T	A
180	wt37-5-15480192	5	15.4802	C/T		Intron	Nonsplice Site			C	T
181	wt37-5-15480193	5	15.4802	C/T		Intron	Nonsplice Site			C	T
182	wt37-5-15480293	5	15.4803	A/C		Intron	Nonsplice Site			A	C
183	wt37-5-15480294	5	15.4803	G/T		Intron	Nonsplice Site			G	T
184	wt37-5-15480323	5	15.4803	G/A		Intron	Nonsplice Site			G	A
185	wt37-5-15480358	5	15.4804	A/T		Intron	Nonsplice Site			A	T
186	wt37-5-15480416	5	15.4804	C/T		Intron	Nonsplice Site			C	T
187	wt37-5-15480912	5	15.4809	C/A		Intron	Nonsplice Site			C	A
188	wt37-5-15481142	5	15.4811	C/G		Intron	Nonsplice Site			C	G
189	wt37-5-15481367	5	15.4814	T/A		Intron	Nonsplice Site			T	A
190	wt37-5-15481477	5	15.4815	C/T		Intron	Nonsplice Site			C	T
191	wt37-5-15481576	5	15.4816	C/G		Intron	Nonsplice Site			C	G
192	wt37-5-15481579	5	15.4816	A/G		Intron	Nonsplice Site			A	G
193	wt37-5-15481619	5	15.4816	T/G		Intron	Nonsplice Site			T	G
194	wt37-5-15481636	5	15.4816	C/T		Intron	Nonsplice Site			C	T
195	wt37-5-15481660	5	15.4817	G/A		Intron	Nonsplice Site			G	A
196	wt37-5-15481685	5	15.4817	A/T		Intron	Nonsplice Site			A	T
197	wt37-5-15481705	5	15.4817	G/A		Intron	Nonsplice Site			G	A
198	wt37-5-15481744	5	15.4817	A/G		Intron	Nonsplice Site			A	G
199	wt37-5-15481796	5	15.4818	C/T		Intron	Nonsplice Site			C	T
200	wt37-5-15481837	5	15.4818	C/G		Intron	Nonsplice Site			C	G
201	wt37-5-15481851	5	15.4819	T/C		Intron	Nonsplice Site			T	C
202	wt37-5-15481891	5	15.4819	C/A		Intron	Nonsplice Site			C	A
203	wt37-5-15481904	5	15.4819	A/G		Intron	Nonsplice Site			A	G
204	wt37-5-15481956	5	15.482	A/G		Intron	Nonsplice Site			A	G
205	wt37-5-15482016	5	15.482	T/C		Intron	Nonsplice Site			T	C
206	wt37-5-15482252	5	15.4823	T/C		Intron	Nonsplice Site			T	C
207	wt37-5-15482325	5	15.4823	A/G		Intron	Nonsplice Site			A	G
208	wt37-5-15482375	5	15.4824	A/C		Intron	Nonsplice Site			A	C
209	wt37-5-15482376	5	15.4824	T/C		Intron	Nonsplice Site			T	C
210	wt37-5-15482410	5	15.4824	A/T		Intron	Nonsplice Site			A	T
211	wt37-5-15482493	5	15.4825	T/C		Intron	Nonsplice Site			T	C
212	wt37-5-15482528	5	15.4825	A/G		Intron	Nonsplice Site			A	G
213	wt37-5-15482708	5	15.4827	A/G		Intron	Nonsplice Site			A	G
214	wt37-5-15482712	5	15.4827	T/C		Intron	Nonsplice Site			T	C
215	wt37-5-15482713	5	15.4827	G/A		Intron	Nonsplice Site			G	A
216	wt37-5-15482748	5	15.4827	T/C		Intron	Nonsplice Site			T	C
217	wt37-5-15482772	5	15.4828	A/G		Intron	Nonsplice Site			A	G
218	wt37-5-15482799	5	15.4828	G/A		Intron	Nonsplice Site			G	A
219	wt37-5-15482820	5	15.4828	C/T		Intron	Nonsplice Site			C	T
220	wt37-5-15482863	5	15.4829	T/C		Intron	Nonsplice Site			T	C
221	wt37-5-15482882	5	15.4829	T/G		Intron	Nonsplice Site			T	G
222	wt37-5-15482957	5	15.483	G/T		Intron	Nonsplice Site			G	T
223	wt37-5-15483001	5	15.483	A/G		Intron	Nonsplice Site			A	G
224	wt37-5-15483054	5	15.4831	G/A		Intron	Nonsplice Site			G	A
225	wt37-5-15483126	5	15.4831	T/C		Intron	Nonsplice Site			T	C
226	wt37-5-15483151	5	15.4832	A/G		Intron	Nonsplice Site			A	G
227	wt37-5-15483591	5	15.4836	C/T		Intron	Nonsplice Site			C	T
228	wt37-5-15483630	5	15.4836	C/T		Intron	Nonsplice Site			C	T
229	wt37-5-15483951	5	15.484	A/C		Intron	Nonsplice Site			A	C
230	wt37-5-15484171	5	15.4842	T/C		Intron	Nonsplice Site			T	C
231	wt37-5-15484349	5	15.4843	C/T		Intron	Nonsplice Site			C	T
232	wt37-5-15484388	5	15.4844	G/A		Intron	Nonsplice Site			G	A
233	wt37-5-15484434	5	15.4844	T/A		Intron	Nonsplice Site			T	A
234	wt37-5-15484440	5	15.4844	T/A		Intron	Nonsplice Site			T	A
235	wt37-5-15484535	5	15.4845	G/A		Intron	Nonsplice Site			G	A
236	wt37-5-15484544	5	15.4845	A/G		Intron	Nonsplice Site			A	G
237	wt37-5-15484678	5	15.4847	T/C		Intron	Nonsplice Site			T	C
238	wt37-5-15484750	5	15.4848	A/C		Intron	Nonsplice Site			A	C
239	wt37-5-15484789	5	15.4848	G/A		Intron	Nonsplice Site			G	A
240	wt37-5-15484828	5	15.4848	G/A		Intron	Nonsplice Site			G	A
241	wt37-5-15484892	5	15.4849	C/T		Intron	Nonsplice Site			C	T
242	wt37-5-15484922	5	15.4849	T/C		Intron	Nonsplice Site			T	C
243	wt37-5-15485128	5	15.4851	A/C		Intron	Nonsplice Site			A	C
244	wt37-5-15485299	5	15.4853	C/T		Intron	Nonsplice Site			C	T
245	wt37-5-15485468	5	15.4855	C/T		Intron	Nonsplice Site			C	T
246	wt37-5-15486020	5	15.486	G/A		Intron	Nonsplice Site			G	A
247	wt37-5-15486432	5	15.4864	G/A		Intron	Nonsplice Site			G	A
248	wt37-5-15487302	5	15.4873	G/C		Intron	Nonsplice Site			G	C
249	wt37-5-15487405	5	15.4874	T/C		Intron	Nonsplice Site			T	C
250	wt37-5-15487418	5	15.4874	T/G		Intron	Nonsplice Site			T	G
251	wt37-5-15487588	5	15.4876	C/T		Intron	Nonsplice Site			C	T
252	wt37-5-15487726	5	15.4877	G/T		Intron	Nonsplice Site			G	T
253	wt37-5-15487818	5	15.4878	C/A		Intron	Nonsplice Site			C	A
254	wt37-5-15487848	5	15.4878	T/C		Intron	Nonsplice Site			T	C
255	wt37-5-15487865	5	15.4879	A/G		Intron	Nonsplice Site			A	G
256	wt37-5-15488111	5	15.4881	G/A		Intron	Nonsplice Site			G	A
257	wt37-5-15488395	5	15.4884	G/A		Intron	Nonsplice Site			G	A
258	wt37-5-15488434	5	15.4884	T/A		Intron	Nonsplice Site			T	A
259	wt37-5-15489090	5	15.4891	A/C		Intron	Nonsplice Site			A	C
260	wt37-5-15489247	5	15.4892	A/T		Intron	Nonsplice Site			A	T
261	wt37-5-15489527	5	15.4895	G/A		Intron	Nonsplice Site			G	A
262	wt37-5-15489905	5	15.4899	A/G		Intron	Nonsplice Site			A	G
263	wt37-5-15490719	5	15.4907	A/G		Intron	Nonsplice Site			A	G
264	wt37-5-15490747	5	15.4907	T/C		Intron	Nonsplice Site			T	C
265	wt37-5-15491068	5	15.4911	T/C		Intron	Nonsplice Site			T	C
266	wt37-5-15491113	5	15.4911	T/C		Intron	Nonsplice Site			T	C
267	wt37-5-15491315	5	15.4913	C/G		Intron	Nonsplice Site			C	G
268	wt37-5-15491427	5	15.4914	T/C		Intron	Nonsplice Site			T	C
269	wt37-5-15491570	5	15.4916	T/C		Intron	Nonsplice Site			T	C
270	wt37-5-15491933	5	15.4919	G/A		Intron	Nonsplice Site			G	A
271	wt37-5-15492117	5	15.4921	A/T		Intron	Nonsplice Site			A	T
272	wt37-5-15492138	5	15.4921	A/C		Intron	Nonsplice Site			A	C
273	wt37-5-15492350	5	15.4924	G/A		Intron	Nonsplice Site			G	A
274	wt37-5-15492619	5	15.4926	T/A		Intron	Nonsplice Site			T	A
275	wt37-5-15492671	5	15.4927	C/T		Intron	Nonsplice Site			C	T
276	wt37-5-15493138	5	15.4931	T/A		Intron	Nonsplice Site			T	A
277	wt37-5-15493152	5	15.4932	T/A		Intron	Nonsplice Site			T	A
278	wt37-5-15493500	5	15.4935	T/G		Intron	Nonsplice Site			T	G
279	wt37-5-15493504	5	15.4935	T/G		Intron	Nonsplice Site			T	G
280	wt37-5-15493508	5	15.4935	T/G		Intron	Nonsplice Site			T	G
281	wt37-5-15493512	5	15.4935	T/G		Intron	Nonsplice Site			T	G
282	wt37-5-15493579	5	15.4936	C/T		Intron	Nonsplice Site			C	T
283	wt37-5-15493587	5	15.4936	T/C		Intron	Nonsplice Site			T	C
284	wt37-5-15494005	5	15.494	C/T		Intron	Nonsplice Site			C	T
285	wt37-5-15494199	5	15.4942	T/C		Intron	Nonsplice Site			T	C
286	wt37-5-15494483	5	15.4945	C/T		Intron	Nonsplice Site			C	T
287	wt37-5-15494679	5	15.4947	C/G		Intron	Nonsplice Site			C	G
288	wt37-5-15494682	5	15.4947	A/T		Intron	Nonsplice Site			A	T
289	wt37-5-15494707	5	15.4947	C/T		Intron	Nonsplice Site			C	T
290	wt37-5-15494824	5	15.4948	T/C		Intron	Nonsplice Site			T	C
291	wt37-5-15494914	5	15.4949	T/G		Intron	Nonsplice Site			T	G
292	wt37-5-15495329	5	15.4953	T/C		Intron	Nonsplice Site			T	C
293	wt37-5-15495454	5	15.4955	T/C		Intron	Nonsplice Site			T	C
294	wt37-5-15495461	5	15.4955	T/C		Intron	Nonsplice Site			T	C
295	wt37-5-15495541	5	15.4955	G/C		Intron	Nonsplice Site			G	C
296	MRS1485366	5	15.4956	C/A		Intron	Nonsplice Site			C	A
297	wt37-5-15495594	5	15.4956	T/G		Intron	Nonsplice Site			T	G
298	wt37-5-15495784	5	15.4958	C/A		Intron	Nonsplice Site			C	A
299	wt37-5-15496195	5	15.4962	A/G		Intron	Nonsplice Site			A	G
300	wt37-5-15496290	5	15.4963	A/T		Intron	Nonsplice Site			A	T
301	wt37-5-15496456	5	15.4965	T/C		Intron	Nonsplice Site			T	C
302	wt37-5-15497009	5	15.497	A/G		Intron	Nonsplice Site			A	G
303	wt37-5-15497488	5	15.4975	G/C		Intron	Nonsplice Site			G	C
304	wt37-5-15497801	5	15.4978	C/T		Intron	Nonsplice Site			C	T
305	wt37-5-15500195	5	15.5002	C/T		Intron	Nonsplice Site			C	T
306	wt37-5-15509132	5	15.5091	T/C		Intron	Nonsplice Site			T	C
307	wt37-5-15520104	5	15.5201	A/G		Intron	Nonsplice Site			A	G
308	MRS1485377	5	15.5246	C/G		Intron	Nonsplice Site			C	G
309	wt37-5-15548811	5	15.5488	C/T		Intron	Nonsplice Site			C	T
310	wt37-5-15556870	5	15.5569	C/A		Intron	Nonsplice Site			C	A
311	wt37-5-15563409	5	15.5634	A/C		Intron	Nonsplice Site			A	C
312	wt37-5-15571347	5	15.5713	G/T		Intron	Nonsplice Site			G	T
313	MRS1485380	5	15.5723	A/G		Intron	Nonsplice Site			A	G
314	MRS1485381	5	15.5782	T/C		Intron	Nonsplice Site			T	C
315	wt37-5-15581768	5	15.5818	A/G		Intron	Nonsplice Site			A	G
316	wt37-5-15603576	5	15.6036	C/A		Intron	Nonsplice Site			C	A
317	wt37-5-15607805	5	15.6078	C/T		Intron	Nonsplice Site			C	T
318	wt37-5-15614826	5	15.6148	T/C		Intron	Nonsplice Site			T	C
319	rs52241653	5	15.6188	C/T		Intron	Nonsplice Site			C	T
320	wt37-5-15619331	5	15.6193	G/A		Intron	Nonsplice Site			G	A
321	wt37-5-15627275	5	15.6273	G/T		Intron	Nonsplice Site			G	T
322	MRS1485388	5	15.6287	G/A		Intron	Nonsplice Site			G	A
323	wt37-5-15633974	5	15.634	C/A		Intron	Nonsplice Site			C	A
324	wt37-5-15652031	5	15.652	T/G		Intron	Nonsplice Site			T	G
325	wt37-5-15654751	5	15.6548	T/C		Intron	Nonsplice Site			T	C
326	wt37-5-15655733	5	15.6557	T/C		Intron	Nonsplice Site			T	C
327	MRS1485393	5	15.7074	A/G		Intron	Nonsplice Site			A	G
328	wt37-5-15710639	5	15.7106	C/T		Intron	Nonsplice Site			C	T
329	wt37-5-15715303	5	15.7153	G/C		Intron	Nonsplice Site			G	C
330	wt37-5-15719384	5	15.7194	A/G		Intron	Nonsplice Site			A	G
331	wt37-5-15738441	5	15.7384	G/A		Intron	Nonsplice Site			G	A
332	wt37-5-15749622	5	15.7496	G/C		Intron	Nonsplice Site			G	C
333	wt37-5-15750491	5	15.7505	G/C		Intron	Nonsplice Site			G	C
334	wt37-5-15751077	5	15.7511	C/G		Intron	Nonsplice Site			C	G
335	wt37-5-15754845	5	15.7548	T/A		Intron	Nonsplice Site			T	A
336	wt37-5-15754858	5	15.7549	T/C		Intron	Nonsplice Site			T	C
337	wt37-5-15756541	5	15.7565	T/C		Intron	Nonsplice Site			T	C
338	wt37-5-15756564	5	15.7566	C/T		Intron	Nonsplice Site			C	T
339	wt37-5-15756655	5	15.7567	T/A		Intron	Nonsplice Site			T	A
340	wt37-5-15756667	5	15.7567	A/C		Intron	Nonsplice Site			A	C
341	wt37-5-15756669	5	15.7567	T/A		Intron	Nonsplice Site			T	A
342	wt37-5-15756672	5	15.7567	A/T		Intron	Nonsplice Site			A	T
343	wt37-5-15756700	5	15.7567	A/T		Intron	Nonsplice Site			A	T
344	wt37-5-15756770	5	15.7568	A/G		Intron	Nonsplice Site			A	G
345	wt37-5-15756781	5	15.7568	C/A		Intron	Nonsplice Site			C	A
346	wt37-5-15756789	5	15.7568	C/T		Intron	Nonsplice Site			C	T
347	wt37-5-15756797	5	15.7568	A/G		Intron	Nonsplice Site			A	G
348	wt37-5-15756824	5	15.7568	A/T		Intron	Nonsplice Site			A	T
349	MRS1485411	5	15.7568	C/T		Intron	Nonsplice Site			C	T
350	MRS1485412	5	15.757	C/T		Intron	Nonsplice Site			C	T
351	wt37-5-15758832	5	15.7588	C/T		Intron	Nonsplice Site			C	T
352	wt37-5-15759088	5	15.7591	C/T		Intron	Nonsplice Site			C	T
353	wt37-5-15759206	5	15.7592	A/T		Intron	Nonsplice Site			A	T
354	wt37-5-15759510	5	15.7595	G/A		Intron	Nonsplice Site			G	A
355	wt37-5-15760427	5	15.7604	T/G		Intron	Nonsplice Site			T	G
356	wt37-5-15761303	5	15.7613	G/A		Intron	Nonsplice Site			G	A
357	wt37-5-15762644	5	15.7626	C/G		Intron	Nonsplice Site			C	G
358	wt37-5-15762654	5	15.7627	A/G		Intron	Nonsplice Site			A	G
359	wt37-5-15762672	5	15.7627	A/G		Intron	Nonsplice Site			A	G
360	wt37-5-15762984	5	15.763	C/T		Intron	Nonsplice Site			C	T
361	wt37-5-15763949	5	15.7639	C/T		Intron	Nonsplice Site			C	T
362	wt37-5-15764225	5	15.7642	A/C		Intron	Nonsplice Site			A	C
363	wt37-5-15764299	5	15.7643	G/A		Intron	Nonsplice Site			G	A
364	wt37-5-15764355	5	15.7644	A/G		Intron	Nonsplice Site			A	G
365	wt37-5-15764500	5	15.7645	T/C		Intron	Nonsplice Site			T	C
366	wt37-5-15764542	5	15.7645	C/G		Intron	Nonsplice Site			C	G
367	wt37-5-15764915	5	15.7649	G/T		Intron	Nonsplice Site			G	T
368	wt37-5-15765628	5	15.7656	T/G		Intron	Nonsplice Site			T	G
369	wt37-5-15765965	5	15.766	G/A		Intron	Nonsplice Site			G	A
370	wt37-5-15766173	5	15.7662	A/G		Intron	Nonsplice Site			A	G
371	wt37-5-15766565	5	15.7666	A/G		Intron	Nonsplice Site			A	G
372	wt37-5-15766606	5	15.7666	G/A		Intron	Nonsplice Site			G	A
373	MRS1485435	5	15.767	G/A		Intron	Nonsplice Site			G	A
374	wt37-5-15767599	5	15.7676	G/A		Intron	Nonsplice Site			G	A
375	wt37-5-15768522	5	15.7685	A/G		Intron	Nonsplice Site			A	G
376	wt37-5-15770022	5	15.77	C/T		Intron	Nonsplice Site			C	T
377	wt37-5-15770437	5	15.7704	G/A		Intron	Nonsplice Site			G	A
378	wt37-5-15770448	5	15.7704	G/A		Intron	Nonsplice Site			G	A
379	wt37-5-15770599	5	15.7706	A/G		Intron	Nonsplice Site			A	G
380	wt37-5-15770652	5	15.7707	A/G		Intron	Nonsplice Site			A	G
381	wt37-5-15770703	5	15.7707	G/T		Intron	Nonsplice Site			G	T
382	wt37-5-15770853	5	15.7709	T/G		Intron	Nonsplice Site			T	G
383	wt37-5-15770887	5	15.7709	G/A		Intron	Nonsplice Site			G	A
384	wt37-5-15771029	5	15.771	C/G		Intron	Nonsplice Site			C	G
385	wt37-5-15771068	5	15.7711	T/G		Intron	Nonsplice Site			T	G
386	wt37-5-15771108	5	15.7711	G/C		Intron	Nonsplice Site			G	C
387	wt37-5-15771132	5	15.7711	C/A		Intron	Nonsplice Site			C	A
388	wt37-5-15771169	5	15.7712	A/G		Intron	Nonsplice Site			A	G
389	wt37-5-15771217	5	15.7712	C/T		Intron	Nonsplice Site			C	T
390	wt37-5-15771326	5	15.7713	G/A		Intron	Nonsplice Site			G	A
391	wt37-5-15771335	5	15.7713	A/G		Intron	Nonsplice Site			A	G
392	wt37-5-15771509	5	15.7715	G/C		Intron	Nonsplice Site			G	C
393	wt37-5-15771532	5	15.7715	T/C		Intron	Nonsplice Site			T	C
394	wt37-5-15771551	5	15.7716	C/T		Intron	Nonsplice Site			C	T
395	wt37-5-15771698	5	15.7717	G/A		Intron	Nonsplice Site			G	A
396	wt37-5-15771785	5	15.7718	G/A		Intron	Nonsplice Site			G	A
397	wt37-5-15771849	5	15.7718	C/T		Intron	Nonsplice Site			C	T
398	wt37-5-15771981	5	15.772	T/C		Intron	Nonsplice Site			T	C
399	wt37-5-15772010	5	15.772	A/G		Intron	Nonsplice Site			A	G
400	wt37-5-15772012	5	15.772	T/G		Intron	Nonsplice Site			T	G
401	wt37-5-15772057	5	15.7721	C/T		Intron	Nonsplice Site			C	T
402	wt37-5-15772114	5	15.7721	A/G		Intron	Nonsplice Site			A	G
403	wt37-5-15772116	5	15.7721	A/T		Intron	Nonsplice Site			A	T
404	wt37-5-15772119	5	15.7721	A/G		Intron	Nonsplice Site			A	G
405	wt37-5-15772143	5	15.7721	C/A		Intron	Nonsplice Site			C	A
406	wt37-5-15772274	5	15.7723	A/G		Intron	Nonsplice Site			A	G
407	wt37-5-15772332	5	15.7723	T/C		Intron	Nonsplice Site			T	C
408	wt37-5-15772490	5	15.7725	C/G		Intron	Nonsplice Site			C	G
409	wt37-5-15772648	5	15.7726	T/C		Intron	Nonsplice Site			T	C
410	wt37-5-15772677	5	15.7727	C/A		Intron	Nonsplice Site			C	A
411	wt37-5-15772685	5	15.7727	A/G		Intron	Nonsplice Site			A	G
412	wt37-5-15772690	5	15.7727	T/C		Intron	Nonsplice Site			T	C
413	wt37-5-15772753	5	15.7728	G/T		Intron	Nonsplice Site			G	T
414	wt37-5-15772768	5	15.7728	C/T		Intron	Nonsplice Site			C	T
415	wt37-5-15772774	5	15.7728	C/A		Intron	Nonsplice Site			C	A
416	wt37-5-15772777	5	15.7728	T/A		Intron	Nonsplice Site			T	A
417	wt37-5-15772796	5	15.7728	T/A		Intron	Nonsplice Site			T	A
418	wt37-5-15772841	5	15.7728	T/A		Intron	Nonsplice Site			T	A
419	wt37-5-15772846	5	15.7728	C/T		Intron	Nonsplice Site			C	T
420	wt37-5-15772936	5	15.7729	G/T		Intron	Nonsplice Site			G	T
421	wt37-5-15772978	5	15.773	T/A		Intron	Nonsplice Site			T	A
422	wt37-5-15772981	5	15.773	C/A		Intron	Nonsplice Site			C	A
423	wt37-5-15773022	5	15.773	G/A		Intron	Nonsplice Site			G	A
424	wt37-5-15773110	5	15.7731	G/T		Intron	Nonsplice Site			G	T
425	wt37-5-15773137	5	15.7731	G/A		Intron	Nonsplice Site			G	A
426	wt37-5-15773260	5	15.7733	C/T	10	Exon 10	Coding	Synonymous	Biotype: Protein Coding, T -> T, acC -> acT, 282	C	T
427	wt37-5-15773311	5	15.7733	C/T		Intron	Nonsplice Site			C	T
428	wt37-5-15773496	5	15.7735	G/A		Intron	Nonsplice Site			G	A
429	MRS1485480	5	15.7735	T/C		Intron	Nonsplice Site			T	C
430	wt37-5-15773498	5	15.7735	C/T		Intron	Nonsplice Site			C	T
431	MRS1485482	5	15.7735	C/T		Intron	Nonsplice Site			C	T
432	wt37-5-15773578	5	15.7736	T/A		Intron	Nonsplice Site			T	A
433	wt37-5-15773937	5	15.7739	G/A		Intron	Nonsplice Site			G	A
434	wt37-5-15773965	5	15.774	G/A		Intron	Nonsplice Site			G	A
435	wt37-5-15774319	5	15.7743	T/A		Intron	Nonsplice Site			T	A
436	wt37-5-15774960	5	15.775	T/C		Intron	Nonsplice Site			T	C
437	wt37-5-15775224	5	15.7752	C/G		Intron	Nonsplice Site			C	G
438	wt37-5-15777337	5	15.7773	G/T		Intron	Nonsplice Site			G	T
439	wt37-5-15778756	5	15.7788	T/C		Intron	Nonsplice Site			T	C
440	wt37-5-15780608	5	15.7806	G/A		Intron	Nonsplice Site			G	A
441	wt37-5-15780976	5	15.781	G/T		Intron	Nonsplice Site			G	T
442	wt37-5-15781231	5	15.7812	A/G		Intron	Nonsplice Site			A	G
443	wt37-5-15782174	5	15.7822	C/T		Intron	Nonsplice Site			C	T
444	wt37-5-15782176	5	15.7822	T/C		Intron	Nonsplice Site			T	C
445	wt37-5-15782762	5	15.7828	C/T		Intron	Nonsplice Site			C	T
446	wt37-5-15783073	5	15.7831	A/C		Intron	Nonsplice Site			A	C
447	wt37-5-15783979	5	15.784	C/A		Intron	Nonsplice Site			C	A
448	wt37-5-15783990	5	15.784	C/T		Intron	Nonsplice Site			C	T
449	wt37-5-15784000	5	15.784	T/G		Intron	Nonsplice Site			T	G
450	wt37-5-15784080	5	15.7841	C/A		Intron	Nonsplice Site			C	A
451	wt37-5-15785332	5	15.7853	C/T		Intron	Nonsplice Site			C	T
452	wt37-5-15785548	5	15.7855	G/A		Intron	Nonsplice Site			G	A
453	wt37-5-15785668	5	15.7857	T/C		Intron	Nonsplice Site			T	C
454	wt37-5-15785686	5	15.7857	G/A		Intron	Nonsplice Site			G	A
455	wt37-5-15785689	5	15.7857	C/T		Intron	Nonsplice Site			C	T
456	wt37-5-15786244	5	15.7862	T/C		Intron	Nonsplice Site			T	C
457	wt37-5-15786410	5	15.7864	T/G		Intron	Nonsplice Site			T	G
458	wt37-5-15787838	5	15.7878	T/C		Intron	Nonsplice Site			T	C
459	wt37-5-15788361	5	15.7884	C/A		Intron	Nonsplice Site			C	A
460	wt37-5-15788393	5	15.7884	A/T		Intron	Nonsplice Site			A	T
461	wt37-5-15789316	5	15.7893	G/C		Intron	Nonsplice Site			G	C
462	wt37-5-15789325	5	15.7893	C/T		Intron	Nonsplice Site			C	T
463	wt37-5-15789328	5	15.7893	T/A		Intron	Nonsplice Site			T	A
464	wt37-5-15789815	5	15.7898	C/T		Intron	Nonsplice Site			C	T
465	wt37-5-15789837	5	15.7898	G/A		Intron	Nonsplice Site			G	A
466	wt37-5-15789839	5	15.7898	T/G		Intron	Nonsplice Site			T	G
467	wt37-5-15789904	5	15.7899	C/G		Intron	Nonsplice Site			C	G
468	wt37-5-15789915	5	15.7899	T/C		Intron	Nonsplice Site			T	C
469	wt37-5-15789918	5	15.7899	C/T		Intron	Nonsplice Site			C	T
470	wt37-5-15789922	5	15.7899	G/C		Intron	Nonsplice Site			G	C
471	wt37-5-15789957	5	15.79	T/C		Intron	Nonsplice Site			T	C
472	wt37-5-15789962	5	15.79	C/T		Intron	Nonsplice Site			C	T
473	wt37-5-15789964	5	15.79	A/T		Intron	Nonsplice Site			A	T
474	wt37-5-15790061	5	15.7901	T/C		Intron	Nonsplice Site			T	C
475	wt37-5-15790370	5	15.7904	A/C		Intron	Nonsplice Site			A	C
476	wt37-5-15790377	5	15.7904	A/C		Intron	Nonsplice Site			A	C
477	wt37-5-15790411	5	15.7904	C/G		Intron	Nonsplice Site			C	G
478	wt37-5-15790417	5	15.7904	A/C		Intron	Nonsplice Site			A	C
479	wt37-5-15790485	5	15.7905	G/A		Intron	Nonsplice Site			G	A
480	wt37-5-15790535	5	15.7905	G/A		Intron	Nonsplice Site			G	A
481	wt37-5-15790537	5	15.7905	G/A		Intron	Nonsplice Site			G	A
482	wt37-5-15790695	5	15.7907	C/T		Intron	Nonsplice Site			C	T
483	wt37-5-15790703	5	15.7907	T/C		Intron	Nonsplice Site			T	C
484	wt37-5-15797798	5	15.7978	C/T		Intron	Nonsplice Site			C	T
485	MRS1485525	5	15.7978	C/G		Intron	Nonsplice Site			C	G
486	wt37-5-15797877	5	15.7979	G/A		Intron	Nonsplice Site			G	A
487	wt37-5-15797896	5	15.7979	G/A		Intron	Nonsplice Site			G	A
488	wt37-5-15797963	5	15.798	G/A		Intron	Nonsplice Site			G	A
489	wt37-5-15797964	5	15.798	G/T		Intron	Nonsplice Site			G	T
490	wt37-5-15797968	5	15.798	C/G		Intron	Nonsplice Site			C	G
491	wt37-5-15798029	5	15.798	T/C		Intron	Nonsplice Site			T	C
492	wt37-5-15798046	5	15.798	G/A		Intron	Nonsplice Site			G	A
493	wt37-5-15798105	5	15.7981	T/C		Intron	Nonsplice Site			T	C
494	wt37-5-15798184	5	15.7982	G/A		Intron	Nonsplice Site			G	A
495	wt37-5-15798203	5	15.7982	T/A		Intron	Nonsplice Site			T	A
496	wt37-5-15798424	5	15.7984	A/G		Intron	Nonsplice Site			A	G
497	wt37-5-15798430	5	15.7984	G/A		Intron	Nonsplice Site			G	A
498	wt37-5-15798691	5	15.7987	C/T		Intron	Nonsplice Site			C	T
499	wt37-5-15798692	5	15.7987	T/G		Intron	Nonsplice Site			T	G
500	wt37-5-15798694	5	15.7987	G/C		Intron	Nonsplice Site			G	C
501	wt37-5-15798713	5	15.7987	C/G		Intron	Nonsplice Site			C	G
502	wt37-5-15798740	5	15.7987	G/A		Intron	Nonsplice Site			G	A
503	wt37-5-15798778	5	15.7988	G/A		Intron	Nonsplice Site			G	A
504	wt37-5-15798793	5	15.7988	T/C		Intron	Nonsplice Site			T	C
505	wt37-5-15798833	5	15.7988	T/G		Intron	Nonsplice Site			T	G
506	wt37-5-15798847	5	15.7988	A/T		Intron	Nonsplice Site			A	T
507	wt37-5-15798857	5	15.7989	T/C		Intron	Nonsplice Site			T	C
508	wt37-5-15798889	5	15.7989	A/C		Intron	Nonsplice Site			A	C
509	wt37-5-15799034	5	15.799	C/T		Intron	Nonsplice Site			C	T
510	wt37-5-15799056	5	15.7991	C/T		Intron	Nonsplice Site			C	T
511	wt37-5-15799203	5	15.7992	G/A		Intron	Nonsplice Site			G	A
512	wt37-5-15799382	5	15.7994	C/G		Intron	Nonsplice Site			C	G
513	wt37-5-15799397	5	15.7994	T/G		Intron	Nonsplice Site			T	G
514	wt37-5-15799473	5	15.7995	A/G		Intron	Nonsplice Site			A	G
515	wt37-5-15799522	5	15.7995	T/G		Intron	Nonsplice Site			T	G
516	wt37-5-15799553	5	15.7996	A/G		Intron	Nonsplice Site			A	G
517	wt37-5-15799573	5	15.7996	T/A		Intron	Nonsplice Site			T	A
518	wt37-5-15799585	5	15.7996	G/A		Intron	Nonsplice Site			G	A
519	wt37-5-15799656	5	15.7997	T/C		Intron	Nonsplice Site			T	C
520	wt37-5-15799712	5	15.7997	T/C		Intron	Nonsplice Site			T	C
521	wt37-5-15799855	5	15.7999	A/G		Intron	Nonsplice Site			A	G
522	wt37-5-15799862	5	15.7999	G/A		Intron	Nonsplice Site			G	A
523	wt37-5-15799866	5	15.7999	C/T		Intron	Nonsplice Site			C	T
524	wt37-5-15799911	5	15.7999	C/A		Intron	Nonsplice Site			C	A
525	wt37-5-15799915	5	15.7999	T/C		Intron	Nonsplice Site			T	C
526	wt37-5-15799930	5	15.7999	A/G		Intron	Nonsplice Site			A	G
527	wt37-5-15799981	5	15.8	A/G		Intron	Nonsplice Site			A	G
528	rs52479061	5	15.8001	A/T		Intron	Nonsplice Site			A	T
529	MRS1485558	5	15.8001	A/C		Intron	Nonsplice Site			A	C
530	wt37-5-15800079	5	15.8001	T/A		Intron	Nonsplice Site			T	A
531	MRS1485560	5	15.8002	G/C		Intron	Nonsplice Site			G	C
532	wt37-5-15800601	5	15.8006	A/T		Intron	Nonsplice Site			A	T
533	wt37-5-15800775	5	15.8008	T/C		Intron	Nonsplice Site			T	C
534	wt37-5-15800810	5	15.8008	G/A		Intron	Nonsplice Site			G	A
535	wt37-5-15800882	5	15.8009	T/C		Intron	Nonsplice Site			T	C
536	wt37-5-15800941	5	15.8009	T/C		Intron	Nonsplice Site			T	C
537	wt37-5-15800977	5	15.801	A/G		Intron	Nonsplice Site			A	G
538	wt37-5-15801018	5	15.801	C/T		Intron	Nonsplice Site			C	T
539	wt37-5-15801066	5	15.8011	A/G		Intron	Nonsplice Site			A	G
540	wt37-5-15801069	5	15.8011	C/T		Intron	Nonsplice Site			C	T
541	wt37-5-15801094	5	15.8011	A/G		Intron	Nonsplice Site			A	G
542	MRS1485571	5	15.8012	C/T		Intron	Nonsplice Site			C	T
543	wt37-5-15801165	5	15.8012	G/T		Intron	Nonsplice Site			G	T
544	wt37-5-15801563	5	15.8016	T/G		Intron	Nonsplice Site			T	G
545	wt37-5-15802057	5	15.8021	C/T		Intron	Nonsplice Site			C	T
546	wt37-5-15802182	5	15.8022	C/A		Intron	Nonsplice Site			C	A
547	wt37-5-15802188	5	15.8022	A/T		Intron	Nonsplice Site			A	T
548	wt37-5-15802355	5	15.8024	C/T		Intron	Nonsplice Site			C	T
549	wt37-5-15802524	5	15.8025	T/C		Intron	Nonsplice Site			T	C
550	wt37-5-15802525	5	15.8025	T/C		Intron	Nonsplice Site			T	C
551	wt37-5-15802542	5	15.8025	A/C		Intron	Nonsplice Site			A	C
552	wt37-5-15802546	5	15.8025	C/T		Intron	Nonsplice Site			C	T
553	wt37-5-15802603	5	15.8026	C/T		Intron	Nonsplice Site			C	T
554	MRS1485579	5	15.8026	G/T		Intron	Nonsplice Site			G	T
555	wt37-5-15802725	5	15.8027	T/C		Intron	Nonsplice Site			T	C
556	wt37-5-15802853	5	15.8029	G/T		Intron	Nonsplice Site			G	T
557	wt37-5-15802886	5	15.8029	A/G		Intron	Nonsplice Site			A	G
558	wt37-5-15802936	5	15.8029	T/A		Intron	Nonsplice Site			T	A
559	wt37-5-15802940	5	15.8029	A/T		Intron	Nonsplice Site			A	T
560	wt37-5-15803052	5	15.8031	C/T		Intron	Nonsplice Site			C	T
561	MRS1485583	5	15.8031	C/T		Intron	Nonsplice Site			C	T
562	wt37-5-15803248	5	15.8032	G/T		Intron	Nonsplice Site			G	T
563	wt37-5-15803318	5	15.8033	T/C		Intron	Nonsplice Site			T	C
564	wt37-5-15803396	5	15.8034	C/T		Intron	Nonsplice Site			C	T
565	wt37-5-15803525	5	15.8035	C/A		Intron	Nonsplice Site			C	A
566	wt37-5-15803535	5	15.8035	C/T		Intron	Nonsplice Site			C	T
567	wt37-5-15803551	5	15.8036	C/T		Intron	Nonsplice Site			C	T
568	wt37-5-15803567	5	15.8036	T/C		Intron	Nonsplice Site			T	C
569	wt37-5-15803571	5	15.8036	G/A		Intron	Nonsplice Site			G	A
570	wt37-5-15803608	5	15.8036	T/C		Intron	Nonsplice Site			T	C
571	wt37-5-15803747	5	15.8037	G/A		Intron	Nonsplice Site			G	A
572	MRS1485591	5	15.8037	T/C		Intron	Nonsplice Site			T	C
573	wt37-5-15803749	5	15.8037	G/A		Intron	Nonsplice Site			G	A
574	wt37-5-15803783	5	15.8038	A/C		Intron	Nonsplice Site			A	C
575	wt37-5-15803841	5	15.8038	T/C		Intron	Nonsplice Site			T	C
576	wt37-5-15803844	5	15.8038	C/T		Intron	Nonsplice Site			C	T
577	wt37-5-15803964	5	15.804	G/T		Intron	Nonsplice Site			G	T
578	wt37-5-15804014	5	15.804	G/A		Intron	Nonsplice Site			G	A
579	wt37-5-15804016	5	15.804	C/A		Intron	Nonsplice Site			C	A
580	wt37-5-15804054	5	15.8041	G/A		Intron	Nonsplice Site			G	A
581	wt37-5-15804085	5	15.8041	A/G		Intron	Nonsplice Site			A	G
582	wt37-5-15804101	5	15.8041	T/A		Intron	Nonsplice Site			T	A
583	wt37-5-15804111	5	15.8041	A/C		Intron	Nonsplice Site			A	C
584	wt37-5-15804212	5	15.8042	A/G		Intron	Nonsplice Site			A	G
585	wt37-5-15804256	5	15.8043	T/C		Intron	Nonsplice Site			T	C
586	wt37-5-15804262	5	15.8043	A/G		Intron	Nonsplice Site			A	G
587	wt37-5-15804265	5	15.8043	C/G		Intron	Nonsplice Site			C	G
588	wt37-5-15804312	5	15.8043	A/G		Intron	Nonsplice Site			A	G
589	wt37-5-15804313	5	15.8043	A/T		Intron	Nonsplice Site			A	T
590	wt37-5-15804349	5	15.8043	C/T		Intron	Nonsplice Site			C	T
591	wt37-5-15804371	5	15.8044	A/T		Intron	Nonsplice Site			A	T
592	wt37-5-15804409	5	15.8044	T/G		Intron	Nonsplice Site			T	G
593	wt37-5-15804429	5	15.8044	T/A		Intron	Nonsplice Site			T	A
594	wt37-5-15804432	5	15.8044	C/T		Intron	Nonsplice Site			C	T
595	wt37-5-15804464	5	15.8045	C/T		Intron	Nonsplice Site			C	T
596	wt37-5-15804505	5	15.8045	C/T		Intron	Nonsplice Site			C	T
597	wt37-5-15804525	5	15.8045	C/T		Intron	Nonsplice Site			C	T
598	wt37-5-15804526	5	15.8045	G/T		Intron	Nonsplice Site			G	T
599	wt37-5-15804529	5	15.8045	A/G		Intron	Nonsplice Site			A	G
600	wt37-5-15804737	5	15.8047	T/G		Intron	Nonsplice Site			T	G
601	wt37-5-15804793	5	15.8048	G/A		Intron	Nonsplice Site			G	A
602	wt37-5-15804818	5	15.8048	A/G		Intron	Nonsplice Site			A	G
603	wt37-5-15805016	5	15.805	A/C		Intron	Nonsplice Site			A	C
604	wt37-5-15805236	5	15.8052	T/G		Intron	Nonsplice Site			T	G
605	wt37-5-15805800	5	15.8058	T/C	11	Exon 11	Coding	Synonymous	Biotype: Protein Coding, N -> N, aaT -> aaC, 311	T	C
606	wt37-5-15806025	5	15.806	A/G		Intron	Nonsplice Site			A	G
607	wt37-5-15806045	5	15.806	C/T		Intron	Nonsplice Site			C	T
608	wt37-5-15806046	5	15.806	C/G		Intron	Nonsplice Site			C	G
609	wt37-5-15806234	5	15.8062	G/A		Intron	Nonsplice Site			G	A
610	wt37-5-15806386	5	15.8064	C/G		Intron	Nonsplice Site			C	G
611	wt37-5-15806387	5	15.8064	A/T		Intron	Nonsplice Site			A	T
612	wt37-5-15806399	5	15.8064	G/T		Intron	Nonsplice Site			G	T
613	wt37-5-15806427	5	15.8064	A/G		Intron	Nonsplice Site			A	G
614	wt37-5-15806624	5	15.8066	C/T		Intron	Nonsplice Site			C	T
615	wt37-5-15806678	5	15.8067	T/G		Intron	Nonsplice Site			T	G
616	wt37-5-15806822	5	15.8068	A/C		Intron	Nonsplice Site			A	C
617	wt37-5-15807104	5	15.8071	A/T		Intron	Nonsplice Site			A	T
618	wt37-5-15807110	5	15.8071	G/A		Intron	Nonsplice Site			G	A
619	MRS1485630	5	15.8073	C/A		Intron	Nonsplice Site			C	A
620	wt37-5-15807414	5	15.8074	T/G		Intron	Nonsplice Site			T	G
621	wt37-5-15807453	5	15.8075	A/C		Intron	Nonsplice Site			A	C
622	wt37-5-15807802	5	15.8078	T/A		Intron	Nonsplice Site			T	A
623	wt37-5-15807938	5	15.8079	G/T		Intron	Nonsplice Site			G	T
624	wt37-5-15807998	5	15.808	A/C		Intron	Nonsplice Site			A	C
625	wt37-5-15808001	5	15.808	G/C		Intron	Nonsplice Site			G	C
626	wt37-5-15808034	5	15.808	G/A		Intron	Nonsplice Site			G	A
627	wt37-5-15808053	5	15.8081	T/C		Intron	Nonsplice Site			T	C
628	rs47252052	5	15.8083	A/C		Intron	Nonsplice Site			A	C
629	wt37-5-15808360	5	15.8084	A/G		Intron	Nonsplice Site			A	G
630	wt37-5-15808361	5	15.8084	T/C		Intron	Nonsplice Site			T	C
631	wt37-5-15808453	5	15.8085	C/A		Intron	Nonsplice Site			C	A
632	MRS1485639	5	15.8085	A/G		Intron	Nonsplice Site			A	G
633	wt37-5-15808732	5	15.8087	G/A		Intron	Nonsplice Site			G	A
634	wt37-5-15808745	5	15.8087	C/A		Intron	Nonsplice Site			C	A
635	wt37-5-15808752	5	15.8088	T/G		Intron	Nonsplice Site			T	G
636	wt37-5-15808774	5	15.8088	A/G		Intron	Nonsplice Site			A	G
637	wt37-5-15808852	5	15.8089	G/A		Intron	Nonsplice Site			G	A
638	wt37-5-15808957	5	15.809	G/T		Intron	Nonsplice Site			G	T
639	wt37-5-15809116	5	15.8091	G/A		Intron	Nonsplice Site			G	A
640	wt37-5-15809136	5	15.8091	A/G		Intron	Nonsplice Site			A	G
641	wt37-5-15809178	5	15.8092	C/A		Intron	Nonsplice Site			C	A
642	wt37-5-15809337	5	15.8093	G/T		Intron	Nonsplice Site			G	T
643	wt37-5-15809410	5	15.8094	C/T		Intron	Nonsplice Site			C	T
644	wt37-5-15809726	5	15.8097	C/T		Intron	Nonsplice Site			C	T
645	wt37-5-15809801	5	15.8098	G/A		Intron	Nonsplice Site			G	A
646	wt37-5-15809825	5	15.8098	C/A		Intron	Nonsplice Site			C	A
647	wt37-5-15809949	5	15.8099	T/C		Intron	Nonsplice Site			T	C
648	wt37-5-15810104	5	15.8101	G/C		Intron	Nonsplice Site			G	C
649	wt37-5-15810197	5	15.8102	C/A		Intron	Nonsplice Site			C	A
650	wt37-5-15810281	5	15.8103	A/T		Intron	Nonsplice Site			A	T
651	wt37-5-15810303	5	15.8103	A/C		Intron	Nonsplice Site			A	C
652	wt37-5-15810342	5	15.8103	C/T		Intron	Nonsplice Site			C	T
653	wt37-5-15810343	5	15.8103	C/T		Intron	Nonsplice Site			C	T
654	rs51652394	5	15.8103	A/T		Intron	Nonsplice Site			A	T
655	wt37-5-15810466	5	15.8105	T/G		Intron	Nonsplice Site			T	G
656	wt37-5-15810567	5	15.8106	C/T		Intron	Nonsplice Site			C	T
657	wt37-5-15810752	5	15.8108	T/C		Intron	Nonsplice Site			T	C
658	wt37-5-15811013	5	15.811	G/A		Intron	Nonsplice Site			G	A
659	wt37-5-15811157	5	15.8112	G/A		Intron	Nonsplice Site			G	A
660	wt37-5-15811277	5	15.8113	T/G		Intron	Nonsplice Site			T	G
661	wt37-5-15811310	5	15.8113	A/T		Intron	Nonsplice Site			A	T
662	wt37-5-15811519	5	15.8115	G/A		Intron	Nonsplice Site			G	A
663	wt37-5-15812030	5	15.812	C/T		Intron	Nonsplice Site			C	T
664	wt37-5-15812186	5	15.8122	T/C		Intron	Nonsplice Site			T	C
665	wt37-5-15812396	5	15.8124	C/T		Intron	Nonsplice Site			C	T
666	wt37-5-15812408	5	15.8124	T/C		Intron	Nonsplice Site			T	C
667	wt37-5-15812411	5	15.8124	G/A		Intron	Nonsplice Site			G	A
668	wt37-5-15812420	5	15.8124	T/G		Intron	Nonsplice Site			T	G
669	wt37-5-15812530	5	15.8125	T/G		Intron	Nonsplice Site			T	G
670	wt37-5-15812556	5	15.8126	T/C		Intron	Nonsplice Site			T	C
671	wt37-5-15812594	5	15.8126	T/C		Intron	Nonsplice Site			T	C
672	wt37-5-15812595	5	15.8126	A/T		Intron	Nonsplice Site			A	T
673	wt37-5-15812664	5	15.8127	T/C		Intron	Nonsplice Site			T	C
674	wt37-5-15812677	5	15.8127	C/T		Intron	Nonsplice Site			C	T
675	wt37-5-15812770	5	15.8128	A/C		Intron	Nonsplice Site			A	C
676	wt37-5-15812779	5	15.8128	G/C		Intron	Nonsplice Site			G	C
677	wt37-5-15812819	5	15.8128	G/A		Intron	Nonsplice Site			G	A
678	wt37-5-15813077	5	15.8131	C/G		Intron	Nonsplice Site			C	G
679	wt37-5-15813187	5	15.8132	A/G		Intron	Nonsplice Site			A	G
680	wt37-5-15813229	5	15.8132	T/A		Intron	Nonsplice Site			T	A
681	wt37-5-15813262	5	15.8133	A/G		Intron	Nonsplice Site			A	G
682	wt37-5-15813747	5	15.8137	G/A		Intron	Nonsplice Site			G	A
683	wt37-5-15813760	5	15.8138	G/A		Intron	Nonsplice Site			G	A
684	wt37-5-15813985	5	15.814	G/C		Intron	Nonsplice Site			G	C
685	wt37-5-15814165	5	15.8142	C/T		Intron	Nonsplice Site			C	T
686	wt37-5-15814224	5	15.8142	A/G		Intron	Nonsplice Site			A	G
687	wt37-5-15814227	5	15.8142	G/A		Intron	Nonsplice Site			G	A
688	wt37-5-15814265	5	15.8143	T/C		Intron	Nonsplice Site			T	C
689	wt37-5-15814269	5	15.8143	G/T		Intron	Nonsplice Site			G	T
690	wt37-5-15814293	5	15.8143	C/T		Intron	Nonsplice Site			C	T
691	wt37-5-15814415	5	15.8144	T/C		Intron	Nonsplice Site			T	C
692	wt37-5-15814450	5	15.8145	A/G		Intron	Nonsplice Site			A	G
693	wt37-5-15814455	5	15.8145	T/G		Intron	Nonsplice Site			T	G
694	wt37-5-15814531	5	15.8145	T/G		Intron	Nonsplice Site			T	G
695	wt37-5-15814698	5	15.8147	A/G		Intron	Nonsplice Site			A	G
696	wt37-5-15814850	5	15.8148	G/A		Intron	Nonsplice Site			G	A
697	wt37-5-15814900	5	15.8149	A/C		Intron	Nonsplice Site			A	C
698	wt37-5-15814979	5	15.815	T/G		Intron	Nonsplice Site			T	G
699	wt37-5-15815147	5	15.8151	A/T		Intron	Nonsplice Site			A	T
700	wt37-5-15815182	5	15.8152	G/C		Intron	Nonsplice Site			G	C
701	wt37-5-15815205	5	15.8152	T/C		Intron	Nonsplice Site			T	C
702	MRS1485703	5	15.8152	A/G		Intron	Nonsplice Site			A	G
703	wt37-5-15815294	5	15.8153	T/G		Intron	Nonsplice Site			T	G
704	wt37-5-15815525	5	15.8155	A/C		Intron	Nonsplice Site			A	C
705	wt37-5-15815535	5	15.8155	C/T		Intron	Nonsplice Site			C	T
706	wt37-5-15815539	5	15.8155	G/C		Intron	Nonsplice Site			G	C
707	wt37-5-15815692	5	15.8157	T/C		Intron	Nonsplice Site			T	C
708	wt37-5-15815705	5	15.8157	T/C		Intron	Nonsplice Site			T	C
709	wt37-5-15815758	5	15.8158	G/A		Intron	Nonsplice Site			G	A
710	wt37-5-15816367	5	15.8164	A/C		Intron	Nonsplice Site			A	C
711	wt37-5-15817104	5	15.8171	T/C		Intron	Nonsplice Site			T	C
712	MRS1485713	5	15.8176	G/A		Intron	Nonsplice Site			G	A
713	MRS1485714	5	15.8176	G/A		Intron	Nonsplice Site			G	A
714	wt37-5-15817909	5	15.8179	T/C		Intron	Nonsplice Site			T	C
715	wt37-5-15818074	5	15.8181	G/A		Intron	Nonsplice Site			G	A
716	wt37-5-15818131	5	15.8181	T/C		Intron	Nonsplice Site			T	C
717	wt37-5-15818311	5	15.8183	A/T		Intron	Nonsplice Site			A	T
718	wt37-5-15818579	5	15.8186	C/T		Intron	Nonsplice Site			C	T
719	wt37-5-15818870	5	15.8189	T/G		Intron	Nonsplice Site			T	G
720	wt37-5-15818980	5	15.819	T/C		Intron	Nonsplice Site			T	C
721	wt37-5-15819320	5	15.8193	C/A		Intron	Nonsplice Site			C	A
722	wt37-5-15819731	5	15.8197	G/A		Intron	Nonsplice Site			G	A
723	wt37-5-15820561	5	15.8206	C/T		Intron	Nonsplice Site			C	T
724	wt37-5-15820594	5	15.8206	C/T		Intron	Nonsplice Site			C	T
725	wt37-5-15820931	5	15.8209	C/A		Intron	Nonsplice Site			C	A
726	wt37-5-15821293	5	15.8213	T/C		Intron	Nonsplice Site			T	C
727	wt37-5-15821484	5	15.8215	G/C		Intron	Nonsplice Site			G	C
728	MRS1485730	5	15.8215	A/T		Intron	Nonsplice Site			A	T
729	wt37-5-15821995	5	15.822	A/G		Intron	Nonsplice Site			A	G
730	wt37-5-15822074	5	15.8221	A/G		Intron	Nonsplice Site			A	G
731	wt37-5-15822169	5	15.8222	G/T		Intron	Nonsplice Site			G	T
732	wt37-5-15822194	5	15.8222	G/C		Intron	Nonsplice Site			G	C
733	wt37-5-15822270	5	15.8223	G/A		Intron	Nonsplice Site			G	A
734	wt37-5-15822312	5	15.8223	T/G		Intron	Nonsplice Site			T	G
735	wt37-5-15822318	5	15.8223	A/C		Intron	Nonsplice Site			A	C
736	wt37-5-15822321	5	15.8223	T/C		Intron	Nonsplice Site			T	C
737	wt37-5-15822391	5	15.8224	A/G		Intron	Nonsplice Site			A	G
738	wt37-5-15822398	5	15.8224	T/C		Intron	Nonsplice Site			T	C
739	wt37-5-15822458	5	15.8225	A/C		Intron	Nonsplice Site			A	C
740	wt37-5-15822500	5	15.8225	T/C		Intron	Nonsplice Site			T	C
741	wt37-5-15822506	5	15.8225	A/T		Intron	Nonsplice Site			A	T
742	wt37-5-15822559	5	15.8226	A/G		Intron	Nonsplice Site			A	G
743	wt37-5-15822569	5	15.8226	A/C		Intron	Nonsplice Site			A	C
744	wt37-5-15822593	5	15.8226	A/G		Intron	Nonsplice Site			A	G
745	wt37-5-15822596	5	15.8226	T/G		Intron	Nonsplice Site			T	G
746	wt37-5-15822643	5	15.8226	G/A		Intron	Nonsplice Site			G	A
747	wt37-5-15822861	5	15.8229	G/T		Intron	Nonsplice Site			G	T
748	wt37-5-15823051	5	15.8231	A/G		Intron	Nonsplice Site			A	G
749	wt37-5-15823269	5	15.8233	A/T		Intron	Nonsplice Site			A	T
750	wt37-5-15823297	5	15.8233	A/T		Intron	Nonsplice Site			A	T
751	wt37-5-15824487	5	15.8245	C/A		Intron	Nonsplice Site			C	A
752	wt37-5-15824490	5	15.8245	C/A		Intron	Nonsplice Site			C	A
753	wt37-5-15824507	5	15.8245	T/C		Intron	Nonsplice Site			T	C
754	wt37-5-15824848	5	15.8248	C/G		Intron	Nonsplice Site			C	G
755	wt37-5-15825673	5	15.8257	G/A		Intron	Nonsplice Site			G	A
756	wt37-5-15825872	5	15.8259	G/A		Intron	Nonsplice Site			G	A
757	wt37-5-15826209	5	15.8262	C/T		Intron	Nonsplice Site			C	T
758	MRS1485758	5	15.8271	G/C		Intron	Nonsplice Site			G	C
759	wt37-5-15827278	5	15.8273	C/T		Intron	Nonsplice Site			C	T
760	MRS1485760	5	15.8274	G/A		Intron	Nonsplice Site			G	A
761	wt37-5-15827513	5	15.8275	T/A		Intron	Nonsplice Site			T	A
762	rs46303765	5	15.8276	T/A		Intron	Nonsplice Site			T	A
763	wt37-5-15827634	5	15.8276	T/A		Intron	Nonsplice Site			T	A
764	wt37-5-15827820	5	15.8278	G/A		Intron	Nonsplice Site			G	A
765	wt37-5-15827880	5	15.8279	A/G		Intron	Nonsplice Site			A	G
766	wt37-5-15827996	5	15.828	T/C		Intron	Nonsplice Site			T	C
767	wt37-5-15828087	5	15.8281	T/C		Intron	Nonsplice Site			T	C
768	wt37-5-15828172	5	15.8282	C/T		Intron	Nonsplice Site			C	T
769	wt37-5-15828871	5	15.8289	A/G		Intron	Nonsplice Site			A	G
770	wt37-5-15828947	5	15.8289	T/C		Intron	Nonsplice Site			T	C
771	wt37-5-15830737	5	15.8307	G/C		Intron	Nonsplice Site			G	C
772	wt37-5-15831860	5	15.8319	A/G		Intron	Nonsplice Site			A	G
773	wt37-5-15831861	5	15.8319	G/A		Intron	Nonsplice Site			G	A
774	wt37-5-15831908	5	15.8319	T/G		Intron	Nonsplice Site			T	G
775	wt37-5-15832122	5	15.8321	T/C		Intron	Nonsplice Site			T	C
776	wt37-5-15833365	5	15.8334	C/T		Intron	Nonsplice Site			C	T
777	MRS1485773	5	15.8335	C/G		Intron	Nonsplice Site			C	G
778	MRS1485774	5	15.834	T/A		Intron	Nonsplice Site			T	A
779	wt37-5-15834045	5	15.834	A/G		Intron	Nonsplice Site			A	G
780	wt37-5-15834162	5	15.8342	C/T		Intron	Nonsplice Site			C	T
781	wt37-5-15834202	5	15.8342	G/T		Intron	Nonsplice Site			G	T
782	wt37-5-15834235	5	15.8342	A/G		Intron	Nonsplice Site			A	G
783	wt37-5-15834351	5	15.8344	T/C		Intron	Nonsplice Site			T	C
784	wt37-5-15836369	5	15.8364	A/G		Intron	Nonsplice Site			A	G
785	wt37-5-15836378	5	15.8364	G/A		Intron	Nonsplice Site			G	A
786	wt37-5-15836380	5	15.8364	T/A		Intron	Nonsplice Site			T	A
787	wt37-5-15837673	5	15.8377	T/C		Intron	Nonsplice Site			T	C
788	wt37-5-15837742	5	15.8377	G/A		Intron	Nonsplice Site			G	A
789	wt37-5-15837869	5	15.8379	G/A		Intron	Nonsplice Site			G	A
790	MRS1485784	5	15.8385	C/A		Intron	Nonsplice Site			C	A
791	wt37-5-15838525	5	15.8385	G/A		Intron	Nonsplice Site			G	A
792	wt37-5-15839005	5	15.839	A/G		Intron	Nonsplice Site			A	G
793	wt37-5-15839339	5	15.8393	A/G		Intron	Nonsplice Site			A	G
794	wt37-5-15839716	5	15.8397	T/C		Intron	Nonsplice Site			T	C
795	wt37-5-15840117	5	15.8401	C/G		Intron	Nonsplice Site			C	G
796	wt37-5-15841766	5	15.8418	T/G		Intron	Nonsplice Site			T	G
797	wt37-5-15841942	5	15.8419	A/G		Intron	Nonsplice Site			A	G
798	wt37-5-15841945	5	15.8419	A/T		Intron	Nonsplice Site			A	T
799	wt37-5-15842034	5	15.842	A/G		Intron	Nonsplice Site			A	G
800	wt37-5-15842093	5	15.8421	A/G		Intron	Nonsplice Site			A	G
801	wt37-5-15842210	5	15.8422	T/A		Intron	Nonsplice Site			T	A
802	wt37-5-15842253	5	15.8423	T/C		Intron	Nonsplice Site			T	C
803	wt37-5-15842271	5	15.8423	C/A		Intron	Nonsplice Site			C	A
804	wt37-5-15842415	5	15.8424	T/A		Intron	Nonsplice Site			T	A
805	wt37-5-15842509	5	15.8425	C/T		Intron	Nonsplice Site			C	T
806	wt37-5-15842642	5	15.8426	C/T		Intron	Nonsplice Site			C	T
807	wt37-5-15842870	5	15.8429	G/A		Intron	Nonsplice Site			G	A
808	wt37-5-15842991	5	15.843	T/G		Intron	Nonsplice Site			T	G
809	wt37-5-15843704	5	15.8437	A/T		Intron	Nonsplice Site			A	T
810	MRS1485804	5	15.844	A/G		Intron	Nonsplice Site			A	G
811	wt37-5-15844107	5	15.8441	T/G		Intron	Nonsplice Site			T	G
812	wt37-5-15844131	5	15.8441	T/C		Intron	Nonsplice Site			T	C
813	wt37-5-15844173	5	15.8442	T/C		Intron	Nonsplice Site			T	C
814	wt37-5-15844558	5	15.8446	G/A		Intron	Nonsplice Site			G	A
815	wt37-5-15844783	5	15.8448	T/C		Intron	Nonsplice Site			T	C
816	wt37-5-15844875	5	15.8449	C/T		Intron	Nonsplice Site			C	T
817	wt37-5-15844993	5	15.845	G/C		Intron	Nonsplice Site			G	C
818	wt37-5-15845533	5	15.8455	C/G		Intron	Nonsplice Site			C	G
819	wt37-5-15845990	5	15.846	C/T		Intron	Nonsplice Site			C	T
820	wt37-5-15846080	5	15.8461	G/T		Intron	Nonsplice Site			G	T
821	wt37-5-15846103	5	15.8461	A/G		Intron	Nonsplice Site			A	G
822	wt37-5-15846180	5	15.8462	T/A		Intron	Nonsplice Site			T	A
823	wt37-5-15846336	5	15.8463	G/C		Intron	Nonsplice Site			G	C
824	wt37-5-15846457	5	15.8465	G/T		Intron	Nonsplice Site			G	T
825	wt37-5-15848333	5	15.8483	A/G		Intron	Nonsplice Site			A	G
826	wt37-5-15848878	5	15.8489	A/G		Intron	Nonsplice Site			A	G
827	wt37-5-15850576	5	15.8506	A/G		Intron	Nonsplice Site			A	G
828	wt37-5-15851139	5	15.8511	A/G		Intron	Nonsplice Site			A	G
829	wt37-5-15851559	5	15.8516	G/A		Intron	Nonsplice Site			G	A
830	wt37-5-15852208	5	15.8522	T/C		Intron	Nonsplice Site			T	C
831	wt37-5-15852361	5	15.8524	G/A		Intron	Nonsplice Site			G	A
832	wt37-5-15852364	5	15.8524	T/C		Intron	Nonsplice Site			T	C
833	wt37-5-15852370	5	15.8524	T/C		Intron	Nonsplice Site			T	C
834	wt37-5-15852390	5	15.8524	T/C		Intron	Nonsplice Site			T	C
835	wt37-5-15852402	5	15.8524	C/A		Intron	Nonsplice Site			C	A
836	wt37-5-15852425	5	15.8524	A/G		Intron	Nonsplice Site			A	G
837	wt37-5-15852438	5	15.8524	T/C		Intron	Nonsplice Site			T	C
838	wt37-5-15852917	5	15.8529	T/C		Intron	Nonsplice Site			T	C
839	wt37-5-15853792	5	15.8538	T/C		Intron	Nonsplice Site			T	C
840	wt37-5-15854191	5	15.8542	A/T		Intron	Nonsplice Site			A	T
841	wt37-5-15854209	5	15.8542	G/A		Intron	Nonsplice Site			G	A
842	wt37-5-15854449	5	15.8544	T/C		Intron	Nonsplice Site			T	C
843	wt37-5-15854490	5	15.8545	C/T		Intron	Nonsplice Site			C	T
844	wt37-5-15854693	5	15.8547	G/A		Intron	Nonsplice Site			G	A
845	wt37-5-15854756	5	15.8548	C/T		Intron	Nonsplice Site			C	T
846	wt37-5-15854858	5	15.8549	C/T		Intron	Nonsplice Site			C	T
847	wt37-5-15854995	5	15.855	A/G		Intron	Nonsplice Site			A	G
848	wt37-5-15855512	5	15.8555	G/T		Intron	Nonsplice Site			G	T
849	wt37-5-15855665	5	15.8557	T/C		Intron	Nonsplice Site			T	C
850	wt37-5-15855821	5	15.8558	T/A		Intron	Nonsplice Site			T	A
851	wt37-5-15855885	5	15.8559	G/T		Intron	Nonsplice Site			G	T
852	rs33442579	5	15.8562	C/T		Intron	Nonsplice Site			C	T
853	wt37-5-15856226	5	15.8562	C/T		Intron	Nonsplice Site			C	T
854	wt37-5-15856678	5	15.8567	T/A		Intron	Nonsplice Site			T	A
855	wt37-5-15857100	5	15.8571	A/G		Intron	Nonsplice Site			A	G
856	wt37-5-15857156	5	15.8572	T/C		Intron	Nonsplice Site			T	C
857	wt37-5-15857235	5	15.8572	C/T		Intron	Nonsplice Site			C	T
858	rs33310698	5	15.8573	T/C		Intron	Nonsplice Site			T	C
859	wt37-5-15857365	5	15.8574	T/C		Intron	Nonsplice Site			T	C
860	wt37-5-15857387	5	15.8574	T/C		Intron	Nonsplice Site			T	C
861	wt37-5-15857390	5	15.8574	A/G		Intron	Nonsplice Site			A	G
862	wt37-5-15857391	5	15.8574	C/T		Intron	Nonsplice Site			C	T
863	wt37-5-15857404	5	15.8574	G/A		Intron	Nonsplice Site			G	A
864	wt37-5-15857447	5	15.8574	C/T		Intron	Nonsplice Site			C	T
865	wt37-5-15857792	5	15.8578	G/T		Intron	Nonsplice Site			G	T
866	wt37-5-15857793	5	15.8578	T/A		Intron	Nonsplice Site			T	A
867	wt37-5-15858731	5	15.8587	A/C		Intron	Nonsplice Site			A	C
868	wt37-5-15858752	5	15.8588	G/A		Intron	Nonsplice Site			G	A
869	MRS1485853	5	15.8588	T/C		Intron	Nonsplice Site			T	C
870	wt37-5-15858883	5	15.8589	G/T		Intron	Nonsplice Site			G	T
871	wt37-5-15859193	5	15.8592	C/T		Intron	Nonsplice Site			C	T
872	wt37-5-15859933	5	15.8599	G/A		Intron	Nonsplice Site			G	A
873	wt37-5-15860052	5	15.8601	G/A		Intron	Nonsplice Site			G	A
874	wt37-5-15860057	5	15.8601	T/C		Intron	Nonsplice Site			T	C
875	wt37-5-15860076	5	15.8601	T/C		Intron	Nonsplice Site			T	C
876	wt37-5-15860084	5	15.8601	C/T		Intron	Nonsplice Site			C	T
877	wt37-5-15860203	5	15.8602	C/T		Intron	Nonsplice Site			C	T
878	wt37-5-15860312	5	15.8603	T/C		Intron	Nonsplice Site			T	C
879	wt37-5-15860413	5	15.8604	G/A	27	Exon 27	Coding	Synonymous	Biotype: Protein Coding, T -> T, acG -> acA, 739	G	A
880	wt37-5-15860435	5	15.8604	C/A	27	Exon 27	Coding	Synonymous	Biotype: Protein Coding, R -> R, Cgg -> Agg, 747	C	A
881	wt37-5-15860540	5	15.8605	T/A		Intron	Nonsplice Site			T	A
882	wt37-5-15860577	5	15.8606	G/A		Intron	Nonsplice Site			G	A
883	wt37-5-15860605	5	15.8606	A/G		Intron	Nonsplice Site			A	G
884	wt37-5-15860611	5	15.8606	C/A		Intron	Nonsplice Site			C	A
885	wt37-5-15860636	5	15.8606	G/C		Intron	Nonsplice Site			G	C
886	wt37-5-15860766	5	15.8608	G/A		Intron	Nonsplice Site			G	A
887	wt37-5-15860923	5	15.8609	C/T		Intron	Nonsplice Site			C	T
888	wt37-5-15860965	5	15.861	G/A		Intron	Nonsplice Site			G	A
889	wt37-5-15861008	5	15.861	T/C		Intron	Nonsplice Site			T	C
890	wt37-5-15861768	5	15.8618	A/G		Intron	Nonsplice Site			A	G
891	wt37-5-15861994	5	15.862	T/C		Intron	Nonsplice Site			T	C
892	wt37-5-15862017	5	15.862	T/C		Intron	Nonsplice Site			T	C
893	wt37-5-15862259	5	15.8623	G/A		Intron	Nonsplice Site			G	A
894	wt37-5-15862260	5	15.8623	C/T		Intron	Nonsplice Site			C	T
895	wt37-5-15862564	5	15.8626	A/G		Intron	Nonsplice Site			A	G
896	wt37-5-15862602	5	15.8626	T/A		Intron	Nonsplice Site			T	A
897	wt37-5-15863478	5	15.8635	G/T		Intron	Nonsplice Site			G	T
898	wt37-5-15863547	5	15.8635	T/C		Intron	Nonsplice Site			T	C
899	wt37-5-15863716	5	15.8637	A/T		Intron	Nonsplice Site			A	T
900	wt37-5-15863992	5	15.864	T/C		Intron	Nonsplice Site			T	C
901	wt37-5-15864022	5	15.864	G/A		Intron	Nonsplice Site			G	A
902	wt37-5-15864035	5	15.864	G/C		Intron	Nonsplice Site			G	C
903	wt37-5-15864085	5	15.8641	A/G		Intron	Nonsplice Site			A	G
904	MRS1485887	5	15.8643	A/G		Intron	Nonsplice Site			A	G
905	MRS1485888	5	15.8644	A/C		Intron	Nonsplice Site			A	C
906	rs49068279	5	15.8646	C/T		Intron	Nonsplice Site			C	T
907	MRS1485889	5	15.8646	C/T		Intron	Nonsplice Site			C	T
908	wt37-5-15864694	5	15.8647	A/T		Intron	Nonsplice Site			A	T
909	wt37-5-15864696	5	15.8647	A/T		Intron	Nonsplice Site			A	T
910	wt37-5-15864723	5	15.8647	T/A		Intron	Nonsplice Site			T	A
911	wt37-5-15864790	5	15.8648	A/G	32	Exon 32	Coding	Synonymous	Biotype: Protein Coding, R -> R, agA -> agG, 865	A	G
912	wt37-5-15864971	5	15.865	G/A		Intron	Nonsplice Site			G	A
913	MRS1485892	5	15.8652	G/T		Intron	Nonsplice Site			G	T
914	MRS1485893	5	15.8652	G/T		Intron	Nonsplice Site			G	T
915	wt37-5-15865218	5	15.8652	A/G		Intron	Nonsplice Site			A	G
916	wt37-5-15865222	5	15.8652	A/G		Intron	Nonsplice Site			A	G
917	wt37-5-15865260	5	15.8653	C/A		Intron	Nonsplice Site			C	A
918	wt37-5-15865281	5	15.8653	C/T		Intron	Nonsplice Site			C	T
919	wt37-5-15865408	5	15.8654	A/C		Intron	Nonsplice Site			A	C
920	wt37-5-15865428	5	15.8654	C/T		Intron	Nonsplice Site			C	T
921	wt37-5-15865429	5	15.8654	A/G		Intron	Nonsplice Site			A	G
922	wt37-5-15865452	5	15.8655	C/T		Intron	Nonsplice Site			C	T
923	wt37-5-15865455	5	15.8655	C/T		Intron	Nonsplice Site			C	T
924	wt37-5-15865523	5	15.8655	A/C		Intron	Nonsplice Site			A	C
925	wt37-5-15865577	5	15.8656	C/A		Intron	Nonsplice Site			C	A
926	wt37-5-15865578	5	15.8656	T/C		Intron	Nonsplice Site			T	C
927	wt37-5-15865600	5	15.8656	C/A		Intron	Nonsplice Site			C	A
928	wt37-5-15865693	5	15.8657	G/A		Intron	Nonsplice Site			G	A
929	wt37-5-15865729	5	15.8657	T/C		Intron	Nonsplice Site			T	C
930	wt37-5-15865731	5	15.8657	T/A		Intron	Nonsplice Site			T	A
931	wt37-5-15865787	5	15.8658	T/C		Intron	Nonsplice Site			T	C
932	wt37-5-15865793	5	15.8658	T/C		Intron	Nonsplice Site			T	C
933	wt37-5-15865802	5	15.8658	G/A		Intron	Nonsplice Site			G	A
934	MRS1485905	5	15.8658	A/G		Intron	Nonsplice Site			A	G
935	wt37-5-15865846	5	15.8658	T/C		Intron	Nonsplice Site			T	C
936	wt37-5-15865858	5	15.8659	G/A		Intron	Nonsplice Site			G	A
937	wt37-5-15865864	5	15.8659	G/A		Intron	Nonsplice Site			G	A
938	wt37-5-15865893	5	15.8659	A/G		Intron	Nonsplice Site			A	G
939	wt37-5-15865988	5	15.866	C/T		Intron	Nonsplice Site			C	T
940	wt37-5-15865991	5	15.866	G/T		Intron	Nonsplice Site			G	T
941	wt37-5-15866093	5	15.8661	A/G		Intron	Nonsplice Site			A	G
942	wt37-5-15866221	5	15.8662	T/A		Intron	Nonsplice Site			T	A
943	wt37-5-15866241	5	15.8662	C/T		Intron	Nonsplice Site			C	T
944	wt37-5-15866265	5	15.8663	C/T		Intron	Nonsplice Site			C	T
945	MRS1485919	5	15.8663	G/T		Intron	Nonsplice Site			G	T
946	wt37-5-15866327	5	15.8663	T/C		Intron	Nonsplice Site			T	C
947	wt37-5-15866328	5	15.8663	T/C		Intron	Nonsplice Site			T	C
948	wt37-5-15866400	5	15.8664	G/T		Intron	Nonsplice Site			G	T
949	wt37-5-15866414	5	15.8664	G/A		Intron	Nonsplice Site			G	A
950	wt37-5-15866422	5	15.8664	G/C		Intron	Nonsplice Site			G	C
951	wt37-5-15866433	5	15.8664	G/A		Intron	Nonsplice Site			G	A
952	wt37-5-15866459	5	15.8665	C/A		Intron	Nonsplice Site			C	A
953	wt37-5-15866464	5	15.8665	C/A		Intron	Nonsplice Site			C	A
954	wt37-5-15866479	5	15.8665	A/C		Intron	Nonsplice Site			A	C
955	wt37-5-15866486	5	15.8665	G/C		Intron	Nonsplice Site			G	C
956	wt37-5-15866576	5	15.8666	C/A		Intron	Nonsplice Site			C	A
957	wt37-5-15866597	5	15.8666	A/G		Intron	Nonsplice Site			A	G
958	wt37-5-15866687	5	15.8667	G/A		Intron	Nonsplice Site			G	A
959	wt37-5-15866761	5	15.8668	T/A		Intron	Nonsplice Site			T	A
960	wt37-5-15866833	5	15.8668	C/T		Intron	Nonsplice Site			C	T
961	wt37-5-15866845	5	15.8668	T/G		Intron	Nonsplice Site			T	G
962	wt37-5-15866847	5	15.8668	G/T		Intron	Nonsplice Site			G	T
963	wt37-5-15866850	5	15.8668	A/G		Intron	Nonsplice Site			A	G
964	wt37-5-15866855	5	15.8669	T/C		Intron	Nonsplice Site			T	C
965	wt37-5-15866936	5	15.8669	A/T		Intron	Nonsplice Site			A	T
966	wt37-5-15866980	5	15.867	G/A		Intron	Nonsplice Site			G	A
967	wt37-5-15867017	5	15.867	T/C		Intron	Nonsplice Site			T	C
968	wt37-5-15867364	5	15.8674	T/C		Intron	Nonsplice Site			T	C
969	wt37-5-15867365	5	15.8674	G/T		Intron	Nonsplice Site			G	T
970	wt37-5-15867419	5	15.8674	T/C		Intron	Nonsplice Site			T	C
971	wt37-5-15867579	5	15.8676	A/G		Intron	Nonsplice Site			A	G
972	wt37-5-15867606	5	15.8676	C/G		Intron	Nonsplice Site			C	G
973	wt37-5-15867730	5	15.8677	G/C		Intron	Nonsplice Site			G	C
974	wt37-5-15867830	5	15.8678	A/T		Intron	Nonsplice Site			A	T
975	wt37-5-15867925	5	15.8679	G/A		Intron	Nonsplice Site			G	A
976	wt37-5-15867969	5	15.868	C/T		Intron	Nonsplice Site			C	T
977	MRS1485944	5	15.868	T/G		Intron	Nonsplice Site			T	G
978	wt37-5-15867995	5	15.868	T/C		Intron	Nonsplice Site			T	C
979	wt37-5-15867996	5	15.868	C/T		Intron	Nonsplice Site			C	T
980	wt37-5-15868271	5	15.8683	T/C		Intron	Nonsplice Site			T	C
981	wt37-5-15868295	5	15.8683	G/A		Intron	Nonsplice Site			G	A
982	wt37-5-15868296	5	15.8683	C/T		Intron	Nonsplice Site			C	T
983	wt37-5-15868297	5	15.8683	G/A		Intron	Nonsplice Site			G	A
984	wt37-5-15868304	5	15.8683	A/G		Intron	Nonsplice Site			A	G
985	wt37-5-15868390	5	15.8684	C/T		Intron	Nonsplice Site			C	T
986	wt37-5-15868391	5	15.8684	A/G		Intron	Nonsplice Site			A	G
987	wt37-5-15868450	5	15.8684	A/C		Intron	Nonsplice Site			A	C
988	wt37-5-15868472	5	15.8685	C/A		Intron	Nonsplice Site			C	A
989	wt37-5-15868503	5	15.8685	A/G		Intron	Nonsplice Site			A	G
990	wt37-5-15868581	5	15.8686	A/T		Intron	Nonsplice Site			A	T
991	wt37-5-15868602	5	15.8686	A/T		Intron	Nonsplice Site			A	T
992	wt37-5-15868626	5	15.8686	T/G		Intron	Nonsplice Site			T	G
993	wt37-5-15868658	5	15.8687	T/C		Intron	Nonsplice Site			T	C
994	wt37-5-15868669	5	15.8687	C/T		Intron	Nonsplice Site			C	T
995	wt37-5-15868718	5	15.8687	T/G		Intron	Nonsplice Site			T	G
996	wt37-5-15868757	5	15.8688	G/T		Intron	Nonsplice Site			G	T
997	wt37-5-15868758	5	15.8688	A/C		Intron	Nonsplice Site			A	C
998	wt37-5-15868765	5	15.8688	A/G		Intron	Nonsplice Site			A	G
999	wt37-5-15868873	5	15.8689	A/T		Intron	Nonsplice Site			A	T
1000	wt37-5-15869001	5	15.869	G/A		Intron	Nonsplice Site			G	A
1001	wt37-5-15869017	5	15.869	G/A		Intron	Nonsplice Site			G	A
1002	wt37-5-15869052	5	15.8691	C/T		Intron	Nonsplice Site			C	T
1003	wt37-5-15869102	5	15.8691	A/G		Intron	Nonsplice Site			A	G
1004	wt37-5-15869211	5	15.8692	A/C		Intron	Nonsplice Site			A	C
1005	MRS1485965	5	15.8692	C/A		Intron	Nonsplice Site			C	A
1006	wt37-5-15869334	5	15.8693	A/T		Intron	Nonsplice Site			A	T
1007	wt37-5-15869335	5	15.8693	A/C		Intron	Nonsplice Site			A	C
1008	wt37-5-15869350	5	15.8694	G/A		Intron	Nonsplice Site			G	A
1009	wt37-5-15869351	5	15.8694	A/G		Intron	Nonsplice Site			A	G
1010	wt37-5-15869388	5	15.8694	G/T		Intron	Nonsplice Site			G	T
1011	wt37-5-15869417	5	15.8694	A/G		Intron	Nonsplice Site			A	G
1012	wt37-5-15869427	5	15.8694	G/A		Intron	Nonsplice Site			G	A
1013	wt37-5-15869537	5	15.8695	C/T		Intron	Nonsplice Site			C	T
1014	wt37-5-15869668	5	15.8697	C/A		Intron	Nonsplice Site			C	A
1015	wt37-5-15869690	5	15.8697	C/T		Intron	Nonsplice Site			C	T
1016	wt37-5-15869745	5	15.8697	A/T		Intron	Nonsplice Site			A	T
1017	wt37-5-15869790	5	15.8698	G/A		Intron	Nonsplice Site			G	A
1018	wt37-5-15869800	5	15.8698	A/T		Intron	Nonsplice Site			A	T
1019	wt37-5-15869801	5	15.8698	T/G		Intron	Nonsplice Site			T	G
1020	wt37-5-15869830	5	15.8698	C/T		Intron	Nonsplice Site			C	T
1021	wt37-5-15869851	5	15.8699	A/G		Intron	Nonsplice Site			A	G
1022	wt37-5-15869888	5	15.8699	C/T		Intron	Nonsplice Site			C	T
1023	wt37-5-15869956	5	15.87	A/C		Intron	Nonsplice Site			A	C
1024	wt37-5-15870069	5	15.8701	C/A		Intron	Nonsplice Site			C	A
1025	wt37-5-15870120	5	15.8701	G/A		Intron	Nonsplice Site			G	A
1026	wt37-5-15870132	5	15.8701	G/C		Intron	Nonsplice Site			G	C
1027	wt37-5-15870134	5	15.8701	G/A		Intron	Nonsplice Site			G	A
1028	wt37-5-15870350	5	15.8704	T/G		Intron	Nonsplice Site			T	G
1029	wt37-5-15870417	5	15.8704	T/C		Intron	Nonsplice Site			T	C
1030	wt37-5-15870580	5	15.8706	A/G		Intron	Nonsplice Site			A	G
1031	wt37-5-15870680	5	15.8707	C/T		Intron	Nonsplice Site			C	T
1032	wt37-5-15870685	5	15.8707	T/C		Intron	Nonsplice Site			T	C
1033	wt37-5-15870789	5	15.8708	A/G		Intron	Nonsplice Site			A	G
1034	wt37-5-15870984	5	15.871	T/C		Intron	Nonsplice Site			T	C
1035	wt37-5-15871147	5	15.8711	T/C		Intron	Nonsplice Site			T	C
1036	wt37-5-15871173	5	15.8712	T/G		Intron	Nonsplice Site			T	G
1037	wt37-5-15871381	5	15.8714	C/T		Intron	Nonsplice Site			C	T
1038	wt37-5-15871482	5	15.8715	A/C		Intron	Nonsplice Site			A	C
1039	wt37-5-15871853	5	15.8719	A/G		Intron	Nonsplice Site			A	G
1040	wt37-5-15871940	5	15.8719	G/T		Intron	Nonsplice Site			G	T
1041	wt37-5-15872081	5	15.8721	A/T		Intron	Nonsplice Site			A	T
1042	wt37-5-15872654	5	15.8727	T/A		Intron	Nonsplice Site			T	A
1043	wt37-5-15872655	5	15.8727	G/A		Intron	Nonsplice Site			G	A
1044	wt37-5-15872675	5	15.8727	G/A		Intron	Nonsplice Site			G	A
1045	MRS1485999	5	15.8731	G/A		Intron	Nonsplice Site			G	A
1046	wt37-5-15873180	5	15.8732	A/T		Intron	Nonsplice Site			A	T
1047	wt37-5-15873805	5	15.8738	A/G		Intron	Nonsplice Site			A	G
1048	MRS1486001	5	15.8739	T/C		Intron	Nonsplice Site			T	C
1049	wt37-5-15874545	5	15.8745	C/T		Intron	Nonsplice Site			C	T
1050	wt37-5-15874566	5	15.8746	G/A		Intron	Nonsplice Site			G	A
1051	rs29773552	5	15.8746	A/C		Intron	Nonsplice Site			A	C
1052	wt37-5-15874672	5	15.8747	A/C		Intron	Nonsplice Site			A	C
1053	wt37-5-15875621	5	15.8756	A/G		Intron	Nonsplice Site			A	G
1054	wt37-5-15875693	5	15.8757	A/T		Intron	Nonsplice Site			A	T
1055	wt37-5-15876286	5	15.8763	G/A		Intron	Nonsplice Site			G	A
1056	wt37-5-15877630	5	15.8776	T/A		Exon	3' UTR			T	A
